# Supplementary material for: Virome Analysis of Signal Crayfish (Pacifastacus leniusculus) along Its Invasion Range Reveals Diverse and Divergent RNA Viruses
Source: Viruses. 2021 Nov 11;13(11):2259. doi: 10.3390/v13112259 (PMC8624288; doi:10.3390/v13112259)
Supplement: Supplementary file 1 [file viruses-13-02259-s001.zip]

Archive with 6 entries (6 files):
- Alignment_S1_Reo-like_virus.fas
- Alignment_S2_Hepe-like_virus.fas
- Alignment_S3_Toti-like_virus.fas
- Alignment_S4_Picorna-like_virus.fas
- Supplementary_Bacnik_revisions.pdf
- TableS2_Bacnik.xlsx
