# Supplementary material for: Virome Analysis of Signal Crayfish (Pacifastacus leniusculus) along Its Invasion Range Reveals Diverse and Divergent RNA Viruses
Source: Viruses. 2021 Nov 11;13(11):2259. doi: 10.3390/v13112259 (PMC8624288; doi:10.3390/v13112259)
Supplement: Supplementary file 1 [file viruses-13-02259-s001.zip › Alignment_S1_Reo-like_virus.fas]

>AAM18342.1 Eyach virus
FCDSADNVRKAGERHQVGRRPRVIQMVGTEGQLSAFVLHNVLRPAYKKTRFTTSGKNSGDIRDMNIVLEISGELGYK-SSLDVKGMDSSTKPFQTSCVFHRLRGEPFFLGSMSSSAEEEYKLTYPQ-YVLLLGAVHWTSPTRFTDG-YFQEFVMTSRTVFRSGLLNTADQHTFLGVIMYTLLEEEHVRLLVLGDDQVAGAFCRGIVDTRDLCDETKFLMERLGYECEPEISEYSAEFLKQKGVLGAFPERLLLFSSERGDMAGSLPLDRVKIMLSMIDEKIGRARCPLPYASLMLFTSGTASFSIGEGGKKKVYASKAMTHYRATAEQMSDLPYAALHIYGGVMPVPQKYG-MLP
>AAG34362.1  Colorado tick fever virus
FCDSADNVRKAGERHQVGRRPRVIQMVGTEGQLSAFVLHNVLRPAYKATRFTTSGKNSGDIRDMNIVLEISGELGYK-SSLDVKGMDSSTKPFQTSCVFHRLRGEAFFLGSTSSSVEEEYKLTYPQ-YVLLLGAIHWTSPTRFTDG-YFQEFVMTSRTVFRSGLLNTADQHTFLGVIMYALLEEEHVKLLVLGDDQVAGAFCQGIVDTRDLCDETKFLMERLGYECEPEISEYSAEFLKQKGVLGAFPERLLLFSSERGDMAGSLPLDRVKIMLSMTDEKIGRARCPLPYASLMLFTSGTASFSIGEEGRKKVFASKAMTHYRADAERMIDIPFSALHIYGGVMPVPEKYG-MVP
>APG79142.1 Hubei reo-like virus 2
ALDSITQRVRAGKREQNDRRSRWIMMVLNILQSVFSVALTYGREFAKHSKFIASGKQIGNIKDMVQVLRSSSEAHSVNTDNDIKGMDSSTQEQVATAVWKSLEGLNFFYASNEIISKVKYEANAAQVFIMDIVSKMRQNSFEFTEEWLVEIVN-ISGSVFWSGAFHTAVQHNTFLSSLLDVLVQVSIEGLVLGDD-VTLEIKNNETNSATIIQELIKLLNDAGFEAEPESSRFSATFLQQTGLFGGKHARLSLITAEQDTNRTKDPTEQIKEIGDILDELSA--RSPSPSSAIPIFNSVARHLTLKQGLDNDSFSNREDNAYPLNKNSIITIPFVAVYLPEGSTPMPRSKGEVMP
>AHF20715.1 Cimodo virus
ALASISDRIKAGKREQIDRRSRWIMMVSNTLQVAFSVALTYSRELTKISKYIASGKQTGDVRDMLKVLRATADNNTIITDNDIKGMDSSTQEQIAQIVFQALDGLQFFYASKAEVGVEMKHLNAVQIFLIDIVGHMRSTSYEFTEN-VVDVVSYIAGSVFFSGAFHTAGNHNTLQDANLEDFEQLIISAQALGDD-LNVAATFNQRSMTNVISQLQKMLYDLGFITDPESSRSTATFLQQTAVYGGKHARLSLVVAEQPIGRSKDPFGQIKEIGDILDEISS--RSPEPANANAILIAVARVISLSKGLDSAQFSRRINHKYVAHAKGILTIPMVAIYLPEGAPLPPKGHG-LKP
>APG79172.1 Hubei reo-like virus 3
AISSITGRVMAGKRDQIDRRVRWIMMVLNCLQAVFSLALSIGREQHKTVSTVASGKQVGNIKDMMQVLRTSSDPNAIITDNDIVGMDSSTQEQVVCFVFGVLSGVPYFFSNGREAGKNTYNLNGAQDYMIEMIGKMRSNNFILSDTWVGSDVT-IPGSVFWSGAYHTAVQHNVWLSEMLSLLLNARLDASVMGDD-VSAAILQNQNSATEIIAQLIAMLDESGFHAEPECSRCSSTFLQQTGLYGAKSARLSLNVSEHEISRIRDPISQIKEMGDILDEMSG--RSPFPEAAINILNSVNRVLALSKGIENKSFEKRSVGAYRVSTSGVIIVPYVGIYLKEGNTLPSVIDNVTKP
>QQP18675.1 French Guiana reovirus
SANLFSEVSMAGIRSAINRRERLIYQTGNKTQSIHSPLQTMGKLIAKVRKEIASGKQTGSVTDMLKGLAASSDEATLISDSDIRGMDASSQEILMSVLFQWVGKYTYFWGTEREVPKIRTKLNGLQVYIAELFAAAKNNTFKFLDM-MYTAETYVSAAGLLSGLFSTGEHNNLVIMSLLRHLDSVEIIKQIFGDD-ASLYMKLRDGLMTNILDRIRDYFQATGYEIDPESSAHMTTFLQQSAVFGKKHARLSLYTAERGESRVKDPLDQNREIRDICDELSA--RCILSERCLDLAISVSRSYRMNLSSNDQVRTETAIESYKITDSHLIRLPYVMLYMPEGQAPPRNLYG-TIS
>QPN36959.1 Shenzhen reo-like virus 5
RLVDQRRETLAGHRKQIDRRVRFISQVGNVYQAVSNVSNLQVKMLAKVCNTLVVGEQTGKITDLIISLYGSSDPSTVLMDNDIKGMDTATQEITSWTAFAMSDGTQSLFGQIAATAVVFKNFNGLQQVIAQIGSTTKSNRYVYVDG-VCCEKFFISGTSFPTGAANTSANHNLTLGMASESIAKPIIHMKVMGDD-FEGVVKFTQGSARFLMTKFIEHYAELGYIAEPEMSRYKGVFLQQTALMGALPARLSMQCAERGDSRDVDQISQLVELQDLIDELTG--RSHYPQNEIPYLRIVNRSVPLGNSFPYQHFRNISTKKFKKEGKIMFILPMMLVQFPEGLTPYPCETE-SVP
>QIN85631.1 Psammotettix alienus reovirus
FLSLLDIRPKGTTRYQIDRRARIITIVCNAVQASEIFILHAFNVLKFDMPQIAVGKQVGNMMDAIKQLMSSGNPTLICNSSDISGMDASTLPMTTNALSNIYSNIEYLCFNSSSV--------SAYSKMIDVVTSAKMKDPILKDD-CFTDSINVNANVFPSGLYGTSAQHSLFLPTASDCAMNVTSDLYVLGDD-QFETLTGSVLDIEQWRNIKKEYLNAVNYKEEAVFSRFFGVFLQQAAIAGSYPARVSMFADERSENVGRLPHELINQLLDHLKKLGQ--RCYGYENILPFGRAGIRHVAINLRYPKESLSYLANESYVIDKDRLISYPYLLISCSP-SFPVPSHTNAQMT
>Signal crayfish associated reo-like virus
WLNALLSVVTMSDRKQVLRRSRLIVAVLIALQITYISVAVCFKVIAKKYKVFSSGKQTGRIHDALTLLRSSGDPASICCFADVSGFDTSTSQMLVAICTNATRY-NRMPLGWATPITVGEVLSAPQ--VLRILASSRPVYTTHTDK-HMNVPIDTSGATLASGALDTSAIGSLVTGSAVQAIV-------VSGDD-ISLTWKSSDND-KNILDDSVSNFNQYGYELDNLAHVGSVTYLQQRAAAGCSIHRLTPITSERPE--KLEGYEGITKLIGVMQEWMG--RCRRPIAVVEMMTNLTRGIQVNSSIQRDPISGR------------IPLPMSMVFMSKGSWQMPKANG-EVL
>QIJ55897.2 Cherax quadricarinatus reovirus
GMDMLGRPIKTGGRKQLRRRDRAIAVVTTPYQVVFAVMQAAAKVLALFTDTIDTGKSTGTIADYLRLMIATGDDNFMVNSIDIAGYDTSTARVLGSEVVKELRGVSFFFMKPGLTSAVEELLNVARTVPMHLVGTGNESAIELERL--------TSDQIL-SGQINTTSTANGIVGVVGLAAEDVRFTVRSAGDD-KSVVMTADRDSSTEVYGWFTKMYDKLGYELTNLTAYNYGIFLQNVALNGCTAYRMSILV-ERP---SLGYHTAWEEIIGILKEMFG--RYPLRSRMVLFARMIGMIVPLGASDSKDPLSKR------------MVIPPVAMSMSLGPLPLPDCEG-DFP
>AEC32488.1 Spissistilus festinus reovirus
FQARLVDVVVAVERTQILRRARAVAGVNNPRILASLPVLRALEELQHLLPQASSGKQKGDMSDMLPLLYYTSSANVLCSSMDVSGFDASVQLVSQSMTSEALADVKYLCYRAH--TQETSIVSAFSYLISDIMTRFQPQSTRVKGK-VIPYVT-TADPTFPSGLGYTTAHHTIRLISAIFGDVGILSSIRVQGDD-ISMAFRGSPQKRARDLKRVQDSIEKVGFKTENESSVSTMEFLQQRAVLGRYPDRVSLLTAEKPRE-AKGPVEKMSELLALAYDLGN--RVPNPHMLLPILYAFCAAKVTLKISTKEFIERIGIIEQECTHDTFFIAPLSYAWVEGPMLPPPRKDG-TYP
>AFA28393.1 Acinopterus angulatus reovirus
FRAGLSAITTAVKREQIRRRQRAVAGVNNERLLGSLPALRVYEVFQKILGHASSGKQQGHLGDISLNLFWSSEDNVVLNGLDVAGFDASVQMVSQDFASQSIGAYAYLSYSTGM-KKERRVVTAFQALISDIMTYFQPQSTRVRGD-VIPYLT-TKDPTFPSGLAYTTVHHTIRLIGGIMGAISTLQSLRVQGDD-MFLAYYGSDDEILKDLKFDVRSVAKLGFEAEGEASRSTAEFLQQRVCAGTYCDRVSLFTAEKPRE-SKGPIDRMSEILALIFDIGN--RVPNPDGLIHLAYAICCSRNVIKISKKELVSTERLRCVEGNENDFFMLPLSYGWAENPMLPPLRGDG-TLP
>AUD08125.1 Red currant associated reovirus
IEEDISEPALALGRDQIRRRQRVVFGVSNFVSMVAYTALYVLERFQKFTGCASSGKQFGDYRDVLDYLPYFGSERYLFNSADVSGMDSSVQANLPDFVIRICHEMNYFAYTSGKEDSKKIFLSGLLKSAVAARNLIYPQNAVTKDN-ILGVLQ-TRDPTFPSGLPYTNVHHTFVLSCAMKGIVHTLWKLRVQGDD-IVQILYGEREDVETVKNLSLLGVKEIGLDAEPDCSRNTVEFLQQRVFCGRYCDRISLFTAERPRS-GRSLREKMTEIVALAYDLGN--RVPNPEGLVTLLYSACTSRGTFKCKKRRLVASERLRAKSDPTYEYLFYPISALWCEKGQLPPLRRDG-SWV
>APG79200.1 Hubei reo-like virus 5
IREDINRPAKLLQRYQIKRRARVVFGVSNIVSMVAFPALVVLEEHQKLTGCASSGKQYGDYKDVLDYLSCYGFRYFLFNSSDVSGMDASVQANLPNFVTTVCEQLQYFAFAPSNEKVIRRMISGLVAVCVEARNMIYPQNAVTDDD-IMGVLT-TRDPTFPSGLPYTNVHHTFVLSCAIKGLIHSLLKLKVQGDD-VAQLLYGVIENVQPTLSIGMEGIKRIGLEVETDCSKNIVEFLQQMTFCGRYPDRISLFTSERPRE-GKNFKEKMSEVCSLAFDLGN--RVRNPEGLVTLLYAVCCSRMTFRTSTKKLINSQILHAREHNEIEQAYLPIYALWSQHGLLPPLRRDG-TFP
>AHJ14791.1  Inachis io cypovirus 2
FYESLKHPVMLGGRNQIRRRQRQIFIIGNEMFMLHFPLYRIEKAFTRKSPHASVGKQTGSYLDVLPCLLSTSH-GWLSSAMDVSGMDASIQEALRSFCLNVSKYISYGPFFSEEMTSLTTVLVGAVTQAIAVSISYPYKSMKLESK-IFGEMY-GQNQTYGSGLPSTSDHHIVALVSALRGSESTRAKISIMGDD-LLLIYVGNHNKTSIVCQNDAKTLHKYGFEVDESASINSGEFLQQLAICGRYRDRISLFTAERPNY-KSTPSERCSEDFAIFSDMIS--RCYNTRGLATLLWRYTNRRITLKMTGNELITAKEMAAPHVKPDETIYLPIIWLFLTGGELPWPGNNG-VRP
>QIQ51430.1 Erinnyis ello cypovirus 2
FYESLKHPVMLGGRNQIRRRQRQIFIIGNEMFMLHFPLYRIEKAFTRKSPHASVGKQTGSYLDVLPCLLSTSH-GWLSSAMDVSGMDASIQEALRSFCLNVSKYISYGPFFSEQMVSLTSVLVGAVTQAIAVSISYPYKSMKLESK-IFGEMY-GQNQTYGSGLPSTSDHHIVALVSALRGSESTRAKISIMGDD-LLLIYVGDHNKTSIACQNDAKTLHKYGFEVDESASINTGEFLQQLAICGRYSDRISLFTAERPNY-KSTPSERCAEDFAIFSDMIS--RCYNTRGLATLLWRYTNRRITLKMSGNELIKAKEMVAPPVKADEIIYLPIIWLFLTGGELPWPGNNG-VRP
>QRW41802.1 Elemess virus
FVEMTIALTVAIIRKQIERRQRSIASINNTALENSHPTYIANKSFSSIHRAPAHGKQSGNSSDLHNLLFVTTTKGTVCSSQDVKGMDTSIQLNVAILAMRVLDGK-TGPFTTVTKVIIMKTLNGAQQRIAAAE-KLGTKVTVIQSK-YFGDMP-NQEGTFTSGLLTTSNHHTQFLVLAIEAAAIGITEMMVLGDD-IFLSFASPIPVVRQFMDFLVNKFLQIGLSLEKDESTNMATFLQQQVIKGRFANRISPFAREDHKV-RKSVPESCSEMQALFDDLVA--RVYDPHSMLRFHRLVTLSKHVMLVPSKSIVSSRKVYEYKKEHQDLLQIPYLYFFLHGGSIPPERLDM-TYK
>AZL88832.1 Hubei reo-like virus 7
FTEMTLAQTTAIVRKQVERRQRLIASINNTNLENGYPTYLANKAFSAVHDAAEHGKQTGNWQDLFKLLRVTTNNETICSSQDIKGMDTSVQLAVAFGAMKILNGK-SGPFVNTVKDTVMVPLNGAQQRIAYAE-KLGTKVTVTKSK-IFGELP-NKEGAFPSGQLNTSNHHTQFLILAFEAAIIGMSHLGVMGDD-VAMALVCRIDTAQTFLSYLRERMFELGFVVEQDESMNMITFLQQQVINGRFANRITPFTREDHKV-RKSIPESCAEMQAVFDDLVA--RVYDPAAMLRFHRIVTLSKHVMLVPTVKILSKYKVFTYDTSKQDMFQIPYTYFFLHGGSIPPERLDG-TYK
