# Supplementary material for: Virome Analysis of Signal Crayfish (Pacifastacus leniusculus) along Its Invasion Range Reveals Diverse and Divergent RNA Viruses
Source: Viruses. 2021 Nov 11;13(11):2259. doi: 10.3390/v13112259 (PMC8624288; doi:10.3390/v13112259)
Supplement: Supplementary file 1 [file viruses-13-02259-s001.zip › Alignment_S2_Hepe-like_virus.fas]

>AAS45830.1  Avian hepatitis E virus
RPDAAAPAGGLLDIPPAHTTAEAIGQGLLYMPARLDG-----RDEVVLAVINTLVGRYGK----TKLPEVEYDLMDTIAQFWHHIGPIN--PSTLE-----YAEMCAMLSKGIVHLDLDCSRITFFQKDCAKFTLDDP-------GKVGQGISAWPKTLCALFGPWFRAIEKHLVAGLPPGYYYGDLYTEADLHRSVLENDFSEFDSTQNNVSLD-LECELMRRFGMPDWMVALYRSYWLLVAALRGCKHSGEPGTLLWNTVWNMTVLHHVYEF-DRPSVLCFKGDDSVVVCESVRARMKDKTGPCGAFSNLLIFPGAGVVCDLLRQWGRLTDKNWGPDIQMQDLEQACKDFVALTIQL-VAYYGVEVGMVEVVWGALKACA-A
>BAS66972.1  Hepatitis E virus
RPSVIPRGNTLAAFPPSCQLAEELGQGLLYLPQ-----ELTTCDSVVKAVLSTLVGHYGR-RTKSHS-----DVRDSLARFIPAIGHVQ--VTTCE-----LYELVAMVEKGVLELDLDVSRITFFQKDCNKFTTGET-------GKVGQGISAWSKTFCALFGPWFRAIEKAILALLPQGVFYGDAFDDTVFSAAVAENDFSEFDSTQNNFSLG-LECAIMVECGMPQWLIRLYRSAWILQASLRGFKHSGEPGTLLWNTVWNMAVITHCYDF-RDLQVAAFKGDDSIVLCSEYRQSLKVDFRPIGLYAGVVVAPGLGALPDVVRFAGRLTEKNWGPGPEAKQLRLAVSDFLRVDV---VSVYGVSPGLVHNLIGMLQAVA-D
>AED98521.1  Cutthroat trout virus
DGATLEITSVTAPAADSTALQACTNQGSLTVKCAVPDERIIPKTNFTWTTVRTLIGRYTK---LAHVHDTIQAVNKTFWKCLT-VDTMNCLPTTAE-----LAELVSMKDKGIHDLDFSVTKMTFFQKECDKFTMDEP-------NKPGQGISAWPKTLCFIYGLFFRKLEKELRQALKPSIIFSNPYTEEQLARAVSENDFSAFDSTQNLVSLG-NEFLILVQCGMPPALAEVYRLKWTLDASLRGTKHSGEPGTMLFNTIWNMTAVFHTTSF-TRMTLALFKGDDSLVCCDSSILTMKQKTSHLGSFTCSLVTRT-SYVPDVIRFACRLNNKDFTDTKRIEDLQRATDDFIKSTCSI-NGYYGVPSDTIECVVGFLQDFALT
>BAN62703.1  Burdock mottle virus
DYATQFVPNISEIHHPTVSLVPEFDNGADEYSTNYLNEEFSNSVGHKWQELQVQQARYLYSRVTATQDRVARIVAQLFVKDCLSPNVAE--TFQPGNLARIMNQAMDMVKRN----EEKNSRIYRFQLKDIEKPLKDPS------AKAGQGILAWSKEAHVKFMIAFRVLNDLMLKSVNPNVVYDNAMSEDEFVEKINVIDAAACDSGQGPFTQL-IERYIYAALGISDFFLDWYRERYVMQSRANMQKTSGEPGTLLGNTVLMGALLNAMLRG-EGPMAMAIKGDDGFKRQANLKINFKLDLDVPITFCGYVLVQG-KLMPSISRKIIKIAGHRFKTYQHFVEYQESLRDWISAAFLECNALVGRSISDMQRMLDGIVSVSRI
>ARD24698.1   Helicoverpa armigera stunt virus
KPSEEVQRNVMATIPPQSALRKNFGGGRAKINVELAEPDATPKPHRAHQALQTLLSRYTK-RSAHEAKEDVKRMLNSLDRHWD-WT------VTEDARDRAVFETQKFTQRGLL--EPYIRDIDFLMKTQQKVSPKP--------GKVGQGIAAHSKSLNFVLAAWIRILEEILRTG-SRTVRYSNGLPDEEEAMLLESADWTEFDTAHNNTSEL-LFAALLERIGTPAAAVNLFCGKRTLRASVEVDLDSGAVWTLCRNTIFSAAVMLTLF---RGVKFAAFKGDDSLLCGSHYLRFLKVEVQKIVPYIGLLVSAE-QVVLDPVRSALKIFGRCYTSELLYSKYVEAVRDITKLLCHM-SAYYNYAPESAAYIIDAVVRFGRG
>AAT27317.1 Dendrolimus punctatus virus
KPNVEVHRAPSAPIPPQRALRSAFGGGRAKINLEIAEPDHAPKPFRAHQALQTLLARYTK-RAKHEAASDAKRMMASMDKHWC-WD------VTADARERAVVDTLRFTQRGLT--DPHIRDVDFLMKTQQKVSTKP--------GKVGQGIAAHSKSLNFVLAVWVRILDEVLRTG-STTVRYSNGLPDEEEAMLLESADWTEFDTAHNNVSEI-FFAELLARVGTPAAAVTLFCGKRTLRASVEVDLDSGAVWTLTRNTTFSAGVMLTLF---RGVKFAAFKGDDSLLVGSGPLTFLKVETEVVVPYIGLLVSAE-QVVPDPVRVALKVFGRCYSTHTLYGKYVDAVADLVSRIMYM-AAYYAIDVASIAYVMDAVRRFAYG
>APG77543.1 Beihai hepe-like virus 7
DTTVNAVEEVLQKVATTSASYTADRGNKEKLVIKNKRGDAFSEGVRTTQELHCAVQRYMK-KGNAKAKAKADKLYDGFNKLFR-MEKAR--PIDPEELALAVGEQVRIQLKKGIF-GDNTEQIKFHLKGQTKADLNADSYLRGSMLKAGQGISAAPKTINHIAACYIRAIESRLNEIKKPFVHFGYGHTKEQFKNIFMSVDIKEQDTTKGLWTQL-YTDMIYAKFGVPIVIRKALGHNWILRGKVKVGFQSGRPDTLLDNTLMTFGCLGDAFHL-KRPRVVAAQGDDGYLSAKKITKKYKINRNKVGDFVGFLIGDN-EVYLDIPRLAVKLMNRVYGNAAELEEYKTAVSDWLERTSLH-VAKYDINVQDANTLLAFLYNFARG
>APG77843.1 Wenzhou hepe-like virus 1
TTSVTAVEEVIQKIAYTDANYTSDRRNNKVLKLKQKRGDQFSETVRSTQELHCAVERYMK-ESKSEARAKADRLYKGFCRLFD-MSKAT--CIDVEELSLAIGEQVRIQAKGGTF-GDNTDQIKFHLKQQVKADLNQDSYLRGSMLKAGQGISATPKTINHIAAGYIRAIEGRLNQIKKPFVHFGYGHTKEQFKRVFASVDIKEQDTTKGLWTQL-FTDRIYAKFGVPIVVRKALGSDWKLEASVMVEFQSGRPDTLLDNTLMTFGCLGDAFKL-KEPRTVAAQGDDGYISAKKITMSYKINRNSVGDFVGYLIGDN-EVYLDIPRLAVKLMNRVYTNASELEEYKTAVSDWLDRTSLH-VAKYEITVEDADTLLAFLYNFSRG
>APG77600.1 Beihai hepe-like virus 8
VTSYVEIEEIMQEISPSSSLYESRRESGKKLKIKEKNRPLFTESMRRSQELQTAIGRYAK-KNVAEAMAGADVLWEGYNKLVD-VSKIT--PITMEELSLACACQAKIHDKNGLF-GLSTEKIKFHLKHQVKADLKVDSWLRGEIVKAGQGISARPKTVNHLCGCYVRAMENKLASCFRKGVTIGYGKNPCELSKHVASVDISEQDTTKAPHVYE-FSRRLHQRCGVPKFVSDILNWFWSLVGILDVQFQSGRPDTLFDNTAHNMAVLGSHFNF-KGLKMLLATGDDGCIKADKIERTIKVDRNVVGDFVGFIIGDR-KVYLDTPRLVTKLCNREFADAERVHEYEVAVQDWLSQNNTL-VAKYGISYSAASRLMSFLVCFSKG
>APG77817.1  Wenling hepe-like virus 4
IESVELAEEVMNKISPTLN-HEQFHQA----KIKQPD-EIMLDSERTNQTLHCAQTRYCS----DKKQITAKEMFQSFYD--N-LEEVH--CVTDDDIALAFAEQVKIREKGEMFDMDNSTQIKFFLKQQVKADLKEESWLRYNKTKAGQGISAQPKIVNILCGAYVRALEKNVKKSLKKGNLFGYGQSPSELAVLIRECDVSEMDRQRDRVTDK-YMDQIYELFDVPNKVVKFMNDKWILDTKVLVKFQSGRADTLLSNTLVSMGWFLTCFKV-KDFSLALWQGDDVAIFAKKIVQSLKVTRCPLPTFVGYIVVD--GLTLDTPRAVCKLLNRTFNSDKDLEEYRLAVGEWLSKNALY-VARFGVTEEDCNVLLSLLCDFAEG
>APG77754.1  Wuhan arthropod virus 1
-PSPEEVNRIMNHISYTEG-HSDIHNA----IIDDPS-MLIEDKLRENQTFHTGASRYGS-KAPRKAKEFARRMVSGLME--H-VNEIK--PITFEDIQLCLAEQIRIKTKNSLYDGDSCEKVSGFLKKQVKADLKIESWLRLDEIKAGQGISAQPKAINIIVGATIKAMEKNLKASFKPYVKFGYGISPEDLDDWLKAADIDNMDKRRGKETDF-YMDIIWKMQGANVALKKIMNIDWPLFLIIFVHFQSGRQDTLYSNTLVALGWFFAFYVL-IKPRAVLAQGDDVGALAEDVVLRMKIELTDTPTFVGYIMAN--GLKLDVPRLVCKLVNRTFTSDKDLQEYKVAVKDWLSENNLI-VAHYGITDEEANYLLDFLYSFANT
>ASM94026.1 Barns Ness breadcrumb sponge hepe-like virus 3
GACFADAEEVLEKISPTNSVYQPERFSGKRLSLQQPD-RVSRERAQNSQTVQTVLGRYSK-KVKEAAKAAGDRLFDGLMKAL--PRGLN--KISEEEFSNAQAAQIRIAAKKGIF-GDNTEKISFFLKGQIKSDLKPNSWLRGSDPKPGQGVSAQTKPLNHPVGPWVTAAERKVVEALDARISLGYGRSPAQFRNKVKCCDITEQDTSKGPWTNW-FMRRLYRACGVPEGIIDLININWRIDGRLKVKYQSGRADTLFANTMMNMGLIFSSVDV-DNLKLALFQGDDSYIRASKVRLILKIERGPHGDFIGFLIGED-DIYLDLPRFAVKLMNRTFATTEEITNYRIAVYDWLRKGLAE-NAKYHTPEEDMAVLFSFLRRFYLG
>APG77551.1 Beihai hepe-like virus 2
DPSVDEINDIMQKISPNTN-DNDLGDH--KLVISGNA-ELVTPQDRKLQQLHTMIERCGK-DRRSRAKKEGKKLWKNFREKIL-TEPLE--QVTEEQISLSIGEMLKAHQKGTSYDPGDSRKINCFLKQQIKADPSAQSYLRMSEAKGGQGISAQPTIVNLMIGGAVRAVLKNIFKALPAHILIGFGASKHKINDLIEEVDIAQFDEQRSDWTDE-YMDRVYYAGGLNKTLLAFMNLGWILDAKMWVKFQSGRCDTLGSNTLVALAFLATYFEW-EDLALILAQGDDLAIIAKKIKKVFKVVHTKFPTFTGSILAG--KLLPDIPRLIIKLGNRPFANEKDLQDYREGVMQWLEVTIRA-VARYGITEDEASMLTSFLLAFAKR
>APG77858.1 Beihai hepe-like virus 4
GVDAYVADEILSQQYQTSSPYDLFSRE--ELRIKDDDIPLGMQRFSTDNILDTLLKRFDN--EGQSPKEVGTLLVNSFME--I-VDQIT--PITLEQVMLKLAESFRVKNKNMEFDPDSFIKITSFNKAQTKVKMAEESYLQTEGLKAGQPISAQPKFMTHLSSAFNAAIEENIRNDLKRGFYLGYGMNEKELDLLVRESDITQMDSVRGKATNENFMAKIYDLYGMPHICHKVANAKWVADASLLVRFHSGRFDTLSSNTIVNLALSNYAFKI-EKPYLVLAMGDDFAAIADNITLVLKINFTDIPEFTNNLIGD--RLYPSIVKKAGKLLNREFKDAQDLEAYRYAVKDWIKVICAV-NAKYGIAVEQVQALWSFLRNFADA
>Signal crayfish associated hepe-like virus 1
SVNPYVVNEVMQRCYPTEAIDDVFSKSPFTYNPKERDEHCFTQHHHSNNVIDTLIKRFGG-KRTEPEKVAGARLFDAFVG--H-LDTVT--PLSLEDIANAAGEQARIKVKGVEFDPDA-IKISVFNKSQIKAKAAENSWLPIAKLKAGQPISAQPKFMTHLGGAMMTALEKNIKRDMPSWMVMGYGLSKLELRAIVRECDITEMDSVRGAATNRYFMQRLYDMYGCDELITRYANESWLADAKLAVKFHSGRFDTLGSNTLVNLAIACVAFKV-VDPCLMIAMGDDLAIIARQVSLNLKVKFVDIPEWTSELIAD--DVYPSLPKKVAKLLNRTFKEEADLEQYRVAVQDWLYRIVVI-NAKYGITVNDSELLYSFLHGFALG
>APG77591.1 Beihai hepe-like virus 10
EASFARAEEILQEIAPTDAPYTENRRTAKTLTFGLDNKPVNPGEVRNGRTLHCLINRYGG-EGTQLAGEQAEELFRGFMKFID-PMKVE--QITPTDIELGVASQVRIHAKQA---GTGSSAVRFFLKGQQKVDLNPDGWLRSDELKAGQGVSALPKHFNHLQAAYVRALEQKIEQALKPGCHLAYGKTKREMHHMIKNFDLSQQDCCKGLWTDL-FFARVCEMFGIPKEIYSIEHTNWHISAKLDVEYQSGSPWTLTSNTLMEIGVVGMSCDF-EDVTGAWFQGDDATVIAKTCSPTLKFEKADIGNFCGMLINE--GLALDLPRCAAKILNRSFDNQADLDQYMTAVEDWLRRGIAL-NAYYEASYNEMSELNGMLVAFAAG
>APG77627.1  Beihai hepe-like virus 9
ETSFARAEEILQTIAPTQAPYTENRRTQSLLTFSLDNKPINSGEVRNGRTLHCLVNRYGG-QSTKVAAEQADLLFEGFMKFID-PSKIQ--KITDTDIELGVASQVRIHAKQA---GTGSSVVKFFLKGQQKVDLNEDGWLREDDLKAGQGVSALPKHFNHLQAAYVRALEQKVEKAFASGYHLAYGKTKREMHHTIKNFDLSQQDCCKGLWTDL-FFARVCETFGVPKEIYEIEHTNWHISAQLDVKYQSGSPWTLCSNTLMEIGVVGMSCEF-TNPTGGWFQGDDATVIAEDCTATLKFEKADIGNFCGMLIND--GLALDLPRCTAKILNRSFDKQTDLDQYMVAVADWMRRGIYL-NAYYDKTYSEMAELNGMLIAFAHG
>APG77710.1 Shahe hepe-like virus 1
GPVALAFKENFGSTFPIES------KSKRSANIKGGV-DLLPDQSKSNHRLHTITERYLS--NGEDAEAEAHRLWTGFEKFVD-VNKFR--EITPEEVNNARAQALRVRLKRNPF-GTSTEKISGFNKQQLKAKAAEGSELPLKLLKGGQPVSAQAKTINEIVSPYVYLLCQQVENACKPGVGLGYGHSRKRFRRRITNVDISEQDTTKTEGTRI-FNKRLFAAIGAPKDAIAIMNVNWVCDMSANVEYQSGRADTIDSNTFDSMGEIGSSIKFDEDVDLAYFCGDDSCVLAAGIEFPLKIQHTEVGSFLNYLITKE-DVYLDIPRMVAKVLSREYDDASRIEELKTAVSDIMHNNQVI-CSFYKMPLGDVVLMYEYLIAYASP
>APG77716.1  Shahe hepe-like virus 2
LGSTLAASEELMKIAPTVSNYETNRIDKRIIMLKQHKRSLAQRDSKKNHQLHTMIERYGANVQEAEAIRQFEELKNGFMKFVD-VEKML--PMTLDDVALKEVAALKIQAKEEPF-GTSTEKIACFNKKQLKAKIGENSFLGGKKIKGGQPVSAQSKAVNQIAMKFILAAEEIVMNACKPGVFFGYGHSRREFRRIVSSADITEQDTNKGPWTDL-FMRWIYEKCGVPTIVIDIINIHWVLHAKTRVKYQSGRADTIFANTCMAIGVAGMSFDF-DHLITALFQGDDINIKAVGLKTALKLDWNKIGDFVGFLISDE-DIYLDIPRIAAKNMTRMVDDKRILDDYVTATKDLLNKNVMI-AAKYGTSTSSMEIIYEYLVAFASS
>APG77571.1  Beihai mantis shrimp virus 1
QLAPTRVSSIVEKCYPTKSMAESSRLPGKKLKVKTDT-HLTSIVTSDNHRLNTAVERYGR--VKGDLEKRLCKLKQGFAKFVN-VSGLR--PATKAEMEQFRSRALRAAMKQGMY-GETTERIKCFNKVQLKAKGGNYPYLSVKEVKGGQMVSAQPKEVNQVASPYVNHAENMVMSCLKKGVFFGYGCSAKKLRNKMWSVDISEQDTTKDAAVTA-MMRWIYESCGVPGNVIDAMNANWVMSAGLRVKFQSGRADTLFANTCHILAEVGAAFEI-SDLDLALFQGDDCYLRAQHIYRKFKLCHDDVGEFISFLVSGG-DLYLDTVRIASKLLSKSIVDDARFCELSTALRDLISMNTLV-VSKYRITQGEAMELQQFLTSFA--
>APG77632.1  Beihai tiger crab virus 1
QCDASAASYVVATVAPTTSLAGDIRKPGRRMTVKTAQ-PLTEDYATSNHRIHTTVERYGVVQRQAEVAVQAEQLINGFAKFVD-INALR--PPTVEELEICRTQSLRAAAKQGLW-GETTEEIKCFNKVQMKCKVGENSYINVKEIKGGQMVSAQPKEVNQVVSPHINWAERIVGECLKPGVYLGYGQNPKALSRKLQSLDISEQDTTKNRAVSQ-LMRYIYGKCGVPDVVVQAVNDYWRMDNSINVKFQSGRADTLASNTMHIIAETGRAYDV-EGLSYALFQGDDCHIRATNIKRVFKEDWSGVGEFVSFLVNNG-KLFIDLVRVAAKCLSRNLKDNGRIRELQVAVDDCLSENIMV-VSKYGIGVGEAGLLLNYLRSFA--
>APG77704.1  Wenzhou shrimp virus 3
EGDPTAATQVLAPVWKNQSLADQRRK--HTMRIKNQA-HLVSDEGETNHQLATAVERYGKVKTAKAREEKLFKLKKGFEKFVD-VKKLR--APTPEEFSIVQTQAVRAAAKRGVY-GETISEIKCFNKQQLKAKGGDYAHVAIKEVKGGQMVSAQPKEVNQVAAAHVNWTERIIFGAMNDGVYPGYGASPRKLRKKIRSTDVSEQDTTKDEAVDD-FMRWLYEMCGVPGHIVDAINKKWRMKNSMNVVMQSGRADTLLFNTCYTMALVGMSYEI-THLKLALFQGDDCCVIAESIERTLKEERGDVGEFISFLVADN-SLYLDIVRVAAKVLSKTWKDESRFEELRVAVKDGLGNNILV-AAKHSLSVGDVTILYDYLHAFATP
>APG77823.1  Wenling hepe-like virus 1
HPDAPAIDHLIKKVSPTNALASGMRDESKMLKFKNHT-ALFQEKQGTDHSINTAIERAAS-KPKPEVRSRAKALINGVSKFLD-LDKLK--PPTLEEFALCRAQAERVAAKRSMY-GDTTAAIKCFNKQQMKSKVGENSWLTTKEIKGGQMVSAQSKNVNQITAGWVNWAERIVFSSLSPYVVPGYGRSPRTFRRKVLSIDLSEQDTIKDGATNL-LMREIYARCGVPSHIMDILNHNWRMKTETSLKFQSGRMDTLFSNTIHVLAEVGKSYDI-YDPILVLAQGDDVYIRASSIRKTIKEDNNQIGDFIGFLIGKD-EVFPDLPRIAQKHVSKSHDTKERREELRVAIKDLMSQNMLYSVAKYNLTTADVAIFYDYLEHQA--
>AYN75550.1  Halhan virus 2
NDDPQYTAQVLTQIAAPALPIPSQRKKNTTMHVHTDK-PLVTQCEKPTHVINTTVERYAAVSSVRDVESYSEKLLTGLAKFVD-TDKFR--PPTTAEFEACRSQTLRVAAKKEIY-GQNTMKIKSFTKKQLKSKVGDFQDCMIKDVKGGQMVCAQTKQCNESTAAYVAWAERQVMENLREGVMLGYGDSTSRLRTRISSCDMDQQDTTKNDAVNL-YMRKIYRSCGVPDKIIDMLNEKWLMKTSVNVNFQSGRSDTLFANTMHSIGEAGKSFEI-RELMLALFQGDDSYIRAHKIAKTLKVDRNLVGDFVGLVIGTD-DVSIDIPRITGKLLTRSMIDNARYEEIKLAARDMIKKAILY-NAKYHCMEGTMSSLLEFLQFFADP
>APG77808.1  Wenling crustacean virus 1
EPMASQVEECMQKIAPTSAPTTSKGHGRVDIVEKGNHDPIGHEGTDSGQRLNTIVERYST---KRRQEATMKELCRDHIHSV--YEPFK---ISVEEVGETLAEQLRIHAKDVDLDPASFDKIKCFIKQQTKADLKPNSFLSIKEIKGGQGISAQSKAVNLVTGAFVRAFEKKLVHNLNHRYVYCPGLSPKELSHELEEADISQFDSLRGRWADQ-LMREMYRSAGIDVIGTRLMNEHWVFDATASIRFQSGRCDTLLSNTLICMLMIRACYNI-QGLRLAAHQGDDSLILARRIRWVIKSEFSMTPSIVGFIFYD--RLYINFPRMVAKLGNRTFSDLAQLKAYQEAVLDWLKANSVV-VSKYNISVEESHMLGIFLARFATE
>APG77813.1  Wenling hepe-like virus 3
DYCEQSVAEILDMAAPSQV-DGDYASDSERVRLKEVM-DLTLQHSRSNQSLHTAMARSRG-RGFAENEKLAQEWFDSLSKFID----FR--EIISDDLDHAAAEYLKLATKQSLD-MDYSEKIAYFPKIQCKKDSKLDSWIRAQETKAGQSVCPQTKGVNHLTAAAIRAMETVIKAGCKNKLYLMLSRTKPELKHYIEISDFVEFDTFHDEAAEL-FFHKIIKAVGMNDDFIELSNRKFKMNGQVTTELQSGRTLTLLKNTLVAAAMATTYVSA-DKIGYMLVCGDDVCIAGSGFTTHVKSTVSSIGEFVGFIIYD--TLYLDLLRYAIAVTIRTYKRSSEIEDYQRGVKDWLARNFDL-VSCYPIAPAHAEMLYKFLTSYVNK
>APG77587.1 Beihai hepe-like virus 1
SPTAPEISDIMCELEPTLVLCFDIASVRDNITPNRYNGHVRAFFKKRGHNLTTLMGRFGS-QPLKESAQLTAVCFEGFRKAIR-PDANL--AITDEDFSIAFCEYLRTGRKLPLL---PANEVTCFVKQQTKGDTKPYPAYRANWVKAGQMISAQPKYANDITAGIIRAVTKTIVAALQPWVIWNPGLSTEELHQRVLDIDASQSDNLRGRWSDE-LMKRIYTACGITYGQIKMLNSSWDVRVSTRVDFQSGRSDTLFSNTIVWLSVALGCFEF-EGLNFIATQGDDIAGRAWKVKYVLKVEKCDHPAFVGNILYQ--GVSLDMPRRLAKLGTRDFIDDKDIQSYQRSCFDLAHRSITA-NARYQIHTEKAKALVDYFYRFATK
