# Supplementary material for: Virome Analysis of Signal Crayfish (Pacifastacus leniusculus) along Its Invasion Range Reveals Diverse and Divergent RNA Viruses
Source: Viruses. 2021 Nov 11;13(11):2259. doi: 10.3390/v13112259 (PMC8624288; doi:10.3390/v13112259)
Supplement: Supplementary file 1 [file viruses-13-02259-s001.zip › Alignment_S3_Toti-like_virus.fas]

>Signal crayfish associated toti-like virus 1
VAILKVVEGWAKVNGWKALVGMGTLGYVVAPPQFFVEEVAEWVSGPVPAIAATLPG---WHRHFARLFVE----PKAAPCSFEQFVASG-CWVRPGVTDQTFPDVHFDEVVHVRKNKDLMYLGTDPGALQD--AAPARAMVKRETM-KSRAVVITDTPTYLRMAWLSLSLEASLSRGA-SLFFTGGRLARLWVELARDSANTGFPIDQSKYDHMVTREMIVLGEAERLLLGDQRAVMQRVADLASDDQVVGD-ATPVTKGVLSGWRWTALIDTWVNFSETVGSLLYLREEGIIPAFSLFQGDDVRFMC-NNPGIGVALCEVMREAGFQINPSKTWVSPLRDEFLRKVGQD-LCVSGYLSRTVASIMWRNPISAPEVSRINEMRSVVSRWELVIGRGGSVSAAAHCRAELARILR----KWVRTPIWAGGLE----AQWVYGAEAIDPGPGRESGISITVPRPDVALR--LGAYPGILPRLVDEDVAQPFSKKQY-FEVVTDVHLHPLG--WCPPGAPPVRAD-EPHWLRHAA-VRDKRIDIIDDMLTPTSQQIRKKHP--RSVWIAWLQGALSLAVRRWPGFLGAAVRRDAIASIRAALASSAGRRLGMNRV
>APG76069.1   Wenzhou crab virus 5
VAIFKAVEGWAKAAGWRIPCGIALLGYQPAPPVFFRDEVSEWVSGPLPDIGQHLPG---WRDSFSKQLLG----PEQPPDTFEDYVLRG-DWVRPGATDQTFPSVSRGEIVSVRKTKVAMFAATTPDDLLA--AQPPRAMVKRELT-KARAVVITDTPSYLRMSWISTALEPLLSRNA-SVFFSGKRLAKMWADLASDSADVTCPIDQSKFDHMVEPWALILDRIEELIMGQAKHVLRLIRDLIPEKGTVGD-ADPVTKGVLSGWRWTALLDTWVNFSQVVGSLHYLYTRGVVPSIDYFQGDDARLVV-RNPGIAVAVAEVMREAGLKIHPSKTWLSPFRDEFLRQVAED-NVTMGYLARSVPALLWRNPINAAADNWPAAARAAVGRWDGLVLRGADYRVLEHALKELTHYQRSTIHKWLSLPPHLGGAG----VTWVTPDLTSLAL------IRYPLERSLLRFD-GVGLFDRLLPRDELYDVVDTHHLYRDILDWGVPPKPWPLG--LVPCGAPPAQPLQFPNWFRNIA-VRTKTEKSVDVLFEPYSPIIRARHG--RNTWADWAKGALSLPVRCWPGYLATQYRARIDTFVRCYLGSSRRARLASEVL
>APG76040.1  Hubei toti-like virus 17
CEVLKELGGFAKKYGWKVLVNWELFGYKTQADEQFQEDVRDWLNGRLPPHEWRDGS---FYDLFCLDFL--WKAPRAEPLPLPEYCGSL-MWARGGASSEGV-EVEEGKRLAVRGSKVSSSLAIPPSKVEERIPQVSKAIQKLEGG-KVRAVVNSDLDLYLKMDWLSTWVEAGFSPIS-TLFMTGPAVADFWERFASGTLDERAPLDQSRFDHQPDFRMLVLDAVERLLVTQQRLVLSHVRAMLG-GGTVEG-ARPITKGIVSGWRWTALIDTWINHAEMYAATHYIRQV---IPRAHVQGDDVRELA-LSEEDVVCQVEALVQAGFVINPGKFFISRKRDEFLRRVSEH-GRVSGYPARAMLGILWRNPIKEEAPAGDVRIRECLSRWTGLANRGADGACFRMFVADAARALPGTVRRWAHTPEWFGGGG----VVPYTDQPIQIKVQGGRASFSLPS---------APGAAVGIVPEQVVQEALKPAKVRRE--EPQLQPRRVPFGDVGVPTSAEPLRG---PAWLIGGH-ASRGDRDAVRRCLDTRSDWIRRNHG--VWTWREWLRGGLTPPGVTVPSFLAARYQGWFRTRLRAALACAGRRDSFINLV
>AAB01579.1  Giardia lamblia virus
LTVFSELTAIVRHRGWTLLSDFETLGKVSYKNSIIEEQVVPWLTSDPIPRTP------DFYSTYAVQFMRTFV-PSAPPLTFHEYCGRPELWGTTGSGYIRS------------FNKWSIYGAYPTEEIYRLANPPLKPLEKPELT-KVRAVISASLQSYILMSYLEYIMADTIKAFT-TTLMNDRQLENLERHMMTMTG---VPVDQSNFDRQPDLVQILLFHLASASAPSVSLVISRLSTTTFPNLKVSD-GDRVLHGLPSGWKWTALLGALINVTQLLTMAELSN-----TLASLVQGDDIALSM-TDREQATQLVDTYARQGFEVNPKKFWISPDRDEFLRRVATP-GIVAGYPARMMIKLLYQLTEPEEP-----------SHYISMLPKLAK----------------PNVVQEHVKPRSD-------------------------------------------------VPWSETVEAL---AILRHRPQWLQLIGRFT-------AAHPDKRADLTHA-------TKIKKRNLLVLLQQPGYSQSLVGLL-RTTHLADMIVSELGLPGPRATSRFGTSPTSLAPHYL-----------------
>ABB36743.1 Giardia canis virus
LTVFSELTAIVRHRGCTLLSDFETLGKVSYKNSIIEEQVVPWLTSDPIPRTP------DFYSTYAVQFMSTFV-PSAPPLTFYEYCARSELWGTTGSGYIRS------------FNKWSIYGAYPTEEIYRXANPPLKPLEKPELT-KVRAVISASFQSYILMSYLEYIMADTLKAFT-TTLMNDRQYENLERHMMTMTG---VPVDQSNFDRQPDLVQILLFHLASASAPSVSLVISRLSTTTFPNLKVSD-GDRVLDGLPSGWKWTALLGALINVTQLLTMAELSN-----TLASLVQGDDIALSM-TDREQATQLVDTYARQGLEVNPKKFWISPDRDEFLRRVATP-GIVAGYPARMMIKLLYQLTEPEEP-----------SHYISMLPKLAK----------------PNMVREYVSPRSD-------------------------------------------------VPWSETVEAL---AILRHRPQWLQLIGRFT-------AAHPDKRADLTHA-------TKIKKRNLLVLLQQPGYSQSLVGLL-RTTHLADMIVSELGLPGPRATSRFGTSPTSLAPHYL-----------------
>AME30135.1  Piscine myocarditis-like virus
REVFKKISSEAKLGGWEEYVNWELLGYQGLS-SEMAAEVRKQVTIPAASSLMGKPVI-------LEEIL-----PVKEETTFENFLLCRDLWAKGTSG-------YIGSKMKIGSTKLDIAIAADNDKIK--LPFQNRPFIKSEPG-KARPVVNSNMSCYLAMEYLWIHIEPKLSQNL-SMFDGVDEKGKLWAQMAAESTKLNVPLDYSRFDSTISRDIVTCELLLDIANLWKKEFMFRF------NQTVPGYGVLWNNSVLSGWRFTALIDSLVNWAILKSAG---------GIASGVQGDDVKISF-TTISRAEEVVENINRLGFEINPGKVFCSRKRDEYLRMVSQD-GKTKGYVIRALPKIVFNAPQENSSVSWGEKTRGVVDKWVRVISRGGNVRSEYWMMRDLCGGESKKLKDWLSTPATVGGAG--YFPDGNNWITLKVEVESISDRVR------------------GLDPAEFWRQQLEEKKFYSFGESWVQ------VEGKGRRENVPSLRI----DPFVNAA-INDKDWEEVRSLIDNKFDELMKEVP--RWILVDILSGKMHPPTLINNKEITATICKQASALVDKFRRYHGSKDVLLGFA
>ADP37187.1  Piscine myocarditis virus AL V-708
TKVFKSISNQAKVSGWKEYVNWELLGYQMIT-QQMGEEVAHQVTEKAKSEEAGSDRI-------LESIL-----PCTVPCSQREFLLCRDKWAKNTSG-------YIGLGQNLGRQKIDVALNSDIKALERMMEFENRPFIKSEPG-KSRPVVNSNISCYLNLEYGWVTIKKTLGKRT-TIFDDASQKVLLWQEMIIGADNHRVPLDYSRFDSTIGKTQICVRLLLDMVRGWKRSVTERF------RQTVDGYGKRWENSVLSGWRWTSIITSVINLAILKATG---------ADASGVQGDDVKISF-QTIREAERCVEEINALGYEINPGKVFASRKRDEYLRMVAEE-GKMAGYVIRCLPKIVFTSP-TEEVTTWEERIRGTVSKWMRVLSRGGDEVAKYWMKRDLCGGENSELDSWLRTPASVGGGGC-LLGEGNLWTGLVLREQEEAEVVERSNHK-------MMSDYGGSVPARRWIKGAKPAGFKRIERKDLRPVAESIISDLVETSQVPKFRF----TPFMVHL-IEEKNWDKLCSLYHNEVRLYKRILP--RWMWLSMIKNELSMPPNIANSEVASLAKERVEYKVSKVLRYHRSRETLTRFL
>APG76035.1  Sanxia water strider virus 20
RKVLKAVTGLVKLGGWRYLCYWEASGYTPYRPSDLKPDVEAWLVNPHINGEGMGTD--VFHHKLTCEFLKEWKRP-SNPPTLKQWLEKA-AWMRGRGGTGKS-TIIDNKRVKTRSNKGVDAIFLNDEALAREMPQKMVIMQKSEPA-KIRPVAKADNQLFRKMDFLSEIVEFGLSKRS-SLFLGPVGNERLDLHILDHIQHG-VPLDQGSFDNNQGKPSIVLLAIYDVCLAEYQKVWAAMDSFVHPDSKVGE-DSPWHNGVASGWRWTAFIDTILNIATYDVLTKYVSQY---TGATFHQGDDIHFKC-DTLGGVQTLINAYKDNGYEVHASKTYASTTRTEFLRRSYEK-CGVLGYYCRSLQGLLYRNPITEQTILPASRIYDRITVALLMVLRGGSRGIAQWIREDASQVSDPELSDFILTPSAVGGVGMSEFLSTATGMWTIPRSEETSRPCIVDLGQWNGRLQ-RVGVILD----QTNRNDLVRTGIRTTDVEKIKPFAPLP---ITGGMDLPPPSDADEKVPTMLRN--QLIKDGTWTNHVKPELKRLRKRIS--AGLFEDYLLGTVREPVPVVDGKYGQGWKQQAKQWMLRALSSNLRKIFEKKMI
>APG76042.1   Hubei toti-like virus 18
RRALRSMTGLAKLGGWRVLCYWEVCGFSPYVPTDLEPEVIDWLVKANKNGLGMGEE--EYHRRLARDYLHNWRKP-DEVPTVDEWLARG-IWMRGRGGTGKT-TVSGGRRIRTRSNKGVDAVTATDYQLAKELPQVMVVLQKSEPG-KVRPVVKADNANFRKMDYLSCIVEKGLSRRI-ALFHGSDGDERMDISILRNLHRG-VPLDQGSFDHRQGKPSIILVALYDVCIAEMEEVWAAFDSFTHKDSKVGK-KERWQNGVASGWRWTGLLDSLLNLCSFDVLTEEAARG---RNHQYHMGDDIHFKV-NSIPAIRALIEQYNNNGYEVHPAKTYVSHRRTEFLRRSYEE-GGIVGYLPRTLVSLLARNPITDQPISKASRFSDRLTLGLLATLRGASRAVSCFLLEDAKQLRREDVCDFALTPAAVGGAGLHCLMAHTTGRWLKPVVVETEAPVKTSLGAWARRVD-SAGVRLD----PDLQKQLAQSGIREKAVEEQERMEAVL---VEGGMQLPGSNQEEKNIPTMLAK--QLIRDGRWLNYIKEEVELLAKRIS--RGLLESYLLGELHVPLPIVDQKYGHGWKRCATEWVLRALSSNGKRKFIKKLL
>APG76006.1  Hubei toti-like virus 19
RKYFKKRTGLFKMGGWRALCYWEMLGYTEYKGENMKEEIEEWLVKPRVLGGPLQEA--DYLEMLFASNLREWRLP-DNIPSLDTWIKTG-KWMRGKSGTGTT-TVIDGKNVRTRRIKGIEATVKTDVEMIKNMRESFHVLEKSEGA-KSRPVVKTGNDLFRKMDFLSEWVEKGVSKTS-TLYADARTIQEIDEEIMQAVENTRVPMDQSNFDWHQNRASIIMLIQGIHMFEEYIAVWGAMDSLFSQKVNVGE-QIEWLNGLPSGLRWTAYLDTELNKSSFAVTKKLAERTIK-TGIPISQGDDINYAT-TRLEYVQWILHIYNSIGYEAHPAKTFISKERTEFLRKSYEKGFGVTGYNVRTMLSIRFRNPIRALPVVKAMRLYSRVTIWHLLLLRGGDERIAQMALEDAEQVRKHHAAGFILCPAAFGGAGLRHIRRYYQG-PFVPDVIQERRRILPNLGRWKERIN-QWATHLE----RDQTDILAKSGIPEKDIEPVGCKIIPP---PPVATPMPEPDANVENIPVILRE--GAIRKGTYKLLIKPEVERFKKRVS--KRVFEAYMLGYLTISWPIIDNSYGDQIKKKYQHRISQFINQKDMAQVKAYML
>APG75999.1 Hubei toti-like virus 23
KKILKKQTATAKLGGWRNLCYWETFGYLPYKGEALKEDVETWLVRPIRLGGPLTEA--EYLSMLMVRLMEEWVMP-TATLEPDQWVATG-RWMRGRSGTGAT-TVINQKITRTRRMKGVDASLLSDKDMVEQLQETFHIMEKSEGG-KIRPIVKTGSAMFRKMDYLSQWCEDGFSKLS-TLFGSASNQEWIDRDILESAKNPNVPMDQSNFDWHQSKASIIIATMGLYISQGFHQVWSAMDSIFAQQVTVGR-YKTWENGMPSGFRWTALVDTLLNITSFRVAVRLASEKKG-QYIHISQGDDVAFAT-PELKDVSLIMHIYNRIGYEAHPSKTFFSRYRTEFLRKSYEAGLGITGYLARSLLSIRFRSPILEMPIVRATRLYSRLTGWHLMTLRGATKAAAMCYLWDAEQVNKTTAANFAMTPSSFGGAGLTYLKPYFTQ-YTTYDIHTEYHKIQPRLGHWNTRLK-NFGPYLG----PREVLTLAKSGIRDVDIKXCDAXIRRP---WSWPAPLHHYADNLEGIPVLIRT--GALDNGTWTKLAKPEIANYIRRVS--KNVARAYLSGQISLPWPILDGKYGNAVRKVLEVKLRQICNIKDLRELSEYAL
>APG76002.1  Hubei toti-like virus 21
KKILKKQTATAKLGGWRNLCYWETFGYLPYKGEALKEEVETWLVRPIRLGGPLSEE--EYLSMLMVKLMEEWTMP-PHTLEPEQWVSTG-RWMRGRSGTGAT-TVINQKITRTRRMKGVDASLLSDKDMVEQLQETFHIMEKSEGG-KIRPIVKTGSAMFRKMDYLSQWCEDGFSKLS-TLFGSASNQEWIDRDILESAKNPNVPMDQSNFDWHQSKASIIIATMGIYIGQGFHQVWNAMDSIFAQQVTVGR-YKSWENGMPSGFRWTALIDTLLNITSFRVAVRIASETKK-QYIHISQGDDVAFAT-RELSDVALIMHIYNRIGYEAHPSKTFFSRYRTEFLRKSYEAGLGITGYLARSLLSIRFRSPILEMPIVRATRLYSRLTGWHLMTLRGATKAAATCFLWDAEQVDRTTAANFAMTPSSFGGAGLTYLKPHFTH-FTTYEIVTEYHKIQPRLGHWNERLK-SLGSYLG----PREIITLAKSGIRDVDAKECQARIRRP---TSWPAPLHHYADNLEGIPVLIRT--GALDKGTWTKLAKPEIAAYIRRVS--KNVARAYLSGQISLPWPMLDGKYGNTVRKVLDMRLRQICNIKDLRELSEFAL
>APG76000.1 Hubei toti-like virus 22
KKILKKQTATAKLGGWRNLCYWETFGYLPYKGEALKDDVETWLVRPIRLGGPLTEE--EYLTMLMVRLMEDWVMP-SNTLEPDQWVATG-RWMRGRSGTGAT-TVVNQKVTRTRRMKGVDASLLSDKDMVDQLQETFHIMEKSEGG-KIRPIVKTGSAMFRKMDYLSQWCEDGFSKLS-TLFGSATNQEWIDRDILSSARNPYVPMDQSNFDWHQSKASIIIATMGVYIRRGFSQVWAAMDSIFSQQVVVGR-YKTWENGMPSGFRWTALIDTLLNITSFRVAVRIASERKG-RRIHISQGDDVAFAT-ADLDDVSLIMHIYNRIGYEAHPSKTFFSRYRTEFLRKSYEAGLGITGYLARSLLSIRFRSPILEMPIVRATRLYSRLTGWHLMTLRGAAKAAAMCYLWDAEQVNKTTAVNFAMTPSSFGGAGLTYLRPYFTQ-FMTYEIQTEYHTIQPRLGHWNSRLK-NLGEYLG----PRELVTLAKSGIRDVDAKRCEVKIRRP---AGWPTPLLHYTDNLEGIPVLIRT--GALDKGTWTTLAKPEIASYIRRVS--KNVARAYLSGQISLPWPILDGKYGNAARKVLDVKLRQICNIKDIRELSEYAL
>APG75998.1   Hubei toti-like virus 20
KKVLKKLTATAKLGGWRNLCYWETFGYLPYVGEALREEVETWLVKPIKLGGPLGEE--EYLTMLMTRLMEEWCMP-SETLEPAEWVSTG-RWMRGKSGTGAT-TVINQKITRTRRMKGVDASLLSDNDMTAQLPETFHIMEKSEGG-KIRPIVKTGSAMFRKMDYLSQWCEEGFSRLS-TLFGSAQNQEWIDRDLLNSARDPHVPMDQSNFDWHQSKASIIICAMGIYLTKGFRKVWSAMDSIFAQPVTVGD-LKTWQNGMPSGFRWTALIDTLLNITSFRVAVRLASKAKG-SYIRVSQGDDVAFAV-SDLDDAALIMHIYNKLGYEAHPSKTFFSRYRTEFLRKSYEDGLGITGYLARSLLSIRFRSPILELPIVRATRLYSRLTAWHLMTLRGATRAAVECYLWDAEQVDPTTAANFALTPASFGGAGLKHLKPYFTQ-YTNYDIVTEYHRIQPRLGHWNTRLR-NFGAYLQ----PRDIIVLAKSGIRDVDAKQTNMKIKCP---HAWPEPLLHYMENLEGVPVLLRS--GALANGTWQDLAKPEISAYLKKVS--KNVSRAYLSGQVGLPWPMLDGKYGAAIRKVLELRLRQICNMKDMRELSEYAL
>QBL75907.1 Solenopsis midden virus
QKICKLQTGLMKMGGWRYFTYWDMGGYLGHTTEDMYEQSKTWLGRKTHLGKIMEDKNYNYISMLVRRLMEEWDMP-SDVPTVDEWVSSG-VWMRGHAGTGPG-IVLDGKEKKTRKMKGVEGANFSDEEIKEMLRETFYVMQKSESG-KIRPVVKTGNRINRMMDYLSEVWEKGMSRIS-TLFAGRKGNEEVDMELVELTRDTSVPLDQGNFDWKQSKESVILDEVWDYIIKEIVAIWKCLECIFERGAFVGA-EKEWLNGLPSGWRWTALLDTFLNVCSFRVIKRIVEGRIN-RRFAIAQGDDVIFAV-TNVQEAQYIIDTYRKIGYEVHPMKTYISKTRSEFLRRSYEN-IGVTGYTARTLLSIRFRNPILELPINKGVRLYSRLTLWHLCYLRGCDNRCSQAYLSDARQIETSDAASYALTPSSVGGGGLPLLREKSDGRWLRMEVDEYYKDVEPRLGKWSGRLL-KHGIDLI----GGRKRTLAASGIRAPDIIEVPKITPIQ---PGSPFDVPELHDDLDVVPRLVKR--QLVEQGKEETKIKEPLRDWRGRMS--RAVFNSWILGDIKIPSPITDRKYGFRIKQAAERWLRKALASKDLSRLEQYLY
>APG76011.1  Shuangao toti-like virus
FQVCKAQTGLMKMGGWRHLTYWELGGYTSYVKEEMKPNAYKWLGRDFSLGGPINEK--EYIRMMVITLMEEWTMP-KQCPNIDEWTKRG-RWMRGHAGTGSG-FVIEGKVVKTRKMKGVEGAAKSDRLISEMLRETFQVLQKSEGG-KIRPVVKTGNKINRMMDYLSEVWEVGMSRVS-TLFAGVKGNEEIDMELHNLAKDESVPLDQGSFDWHQSKESVVLDTVWNYIKPEIWKVWEVLESLH-KETSVGP-YHPWKNGLPSGWRWTALLDTFLNVCSFRVIKRISEGRIR-TNIPIAQGDDVIFGV-KIPLHAAVIMDTYKKIGYEVHPLKTYVSRKRGEFLRRSYDQ-YGVTGYTARTCLSIRFRNPILEMPLNRAERLYSRLTLWHLCVLRGCDRRVVLSYLEDAKQVKVRDAADFALTPNCLGGGGVSVLREYGSGEWKIAEVTRYRKEVKPHYQEWNKRLE-EAKVELE----GSRKHLLAQSGVRQAELVPIQRIKPIQ---PGGPGMVPIIGNNVNHIPVLVRR--QKLDRNEEEDIIKPDVRELKERMS--RAVFTKFMVDDIKIPSPIVDRKYGNSIKDRARDWLRRALSGKNMKRLEQYLI
>AGW80479.1  Leptopilina boulardi toti-like virus
NKYWRRRTGLLKMGGWREECYWELGGYVPYKPEDMGPEAIRWLCKDTVLGGPVGED--NYLDWFVEDFMTEFKMP-EHQPTIDGWVATG-KWMEGKSGTGKV-GVIDGKRKMTRRTKPLAGVLMWDAEVGMELREVMHILQKSEAG-KVRSVVKTGDKVNRKMNYLSGYLEDGLSPLS-TLFAGEAGNERIDFDLIDAVRDESVPLDQGAFDEKQSKMSIALHAVGMALEEDGCAVWAALDSLFVRGALVAD-ESPWKNGLPSGWRWTAVLDTILNVCSFRVIRKISEIRLG-KPFWVAQGDDVIFAA-RDLGGIRLIIDTYGKLGYEVHPYKTYISRGRGEFLRRSYEA-IGVTGYLARTMHGLRFKNPIQDDPLSLTERIYSHMMQWHLAMLRGGVEVVVQMLMEDLRGISTKKAAGLFLTPNCLGGGGVSWIEKHSDGNWYTLKVTREMRCVNVRLGGWKERLR-RYDELMS----GTARRSFALSGLKDADITKIKGVVPIP---PTSPFLVPKVGDNMDDVPVQIRR--EAIRRGSTDRWLTVRARWAYDRMS--PRVVKGFLLNEWNAPCPITDRRYGVKIKRWANTMIRSALHVRNMRQLESHLL
>QAY29251.1 Dumyat virus
QKLLKIRTGLLKMGGWRLECYWELGGFTPYKPDELLPEVDVWLCQPRDLGGPMGRD--NYLLLIVERFMEEWRKP-ESVPSIQEWVKTC-KWLEGXXXXXTT-DVIDGRRVRTGRTKSVMGVYWSNVDAAKDLAETMQVLQKSEGG-KIRPVAKTGNSVNRKMNYLSEVLERGLSRLS-TLFAGEAGNEKIDYDLINAARDSRVPLDQGGFDQHQSKAVITLYVVGRHLVREITEVWAALDSLFVHGAAVGE-WRTWKNGLPSGWRWTAVLDTILNVTSFRAIWRVVCARLGYRPCAVAQGDDVIFSH-PDLAVIQMIIDTYGQLGYEVHPLKTYISRSRGEFLRRSYEP-IGVTGYLARSLVSLRFRSPIVPAPLAPGERVYSDLTMWHLASLRGADPACGSVFLWNCVRLVASEVAAYCLTPSAVGGCGLVWLSKVSDGEWYRMEVGRESRTLQVPLGMWTNRLR-EIGWCPD----ANSSEALAQAGLKEADIVRREKLSPLA---VRSSVMMPDPEDDLDKVPVQIRR--QSVRLREESSWLRKESDWIRHNCS--IRVWSGYLCGEWTVPVPLTGRRYGADLKNWGDRMIRMAVCRRNLKEMERVLM
>AXA52555.1 Linepithema humile toti-like virus 1
MRACKIATGLLKLGGWRVLAYWELAGYVPYKDTDMIPEVREWLCTHRVLGGFLPED--LYLEFMTVEFMSEWITP-PEWLPPSDWARSG-KWMEGKAGTGKH-TLVGGKRVRTRRMKPLQGVFVDDDSARKELREEMHVIQKSESG-KIRPVVKTGDCLNRKMNYLSEVVERGLSRLS-SLFAGDRGNEEIDLDLLSAVKDGSVPLDQGAFDQHQSKKSVVLAGILSYVLPEVQDIGAALDSLNVRGATVGK-EDMWNNGLPSGWRWTALLDTVLNICSFRVIKKLCERARG-HEVTIAQGDDVIFTC-PDLHDIRDIINLYGIIGYEVHPEKTYLSRYRGEFLRRNYEP-WGITGYTARTIVGLRFRNPIQEVPLLRGERTYSRLVQWHLAVMRGCHSEVAEMFLEDCQQIPRVHAASFALTPSSVGGGGVRALLPHSDGKWRVCFTEKELRPVNVNLGIWERRID-ETQLDIK----GEVRNDLIASGIREQDRNVVERVEPLL---PTRTEILPTDDDDLRRVPIQIRR--QAIRANQLSMYMRPGARRLYKRVS--TRVAEGILTSTFSLPCVLSDCRYGLSIKDRAWKFLGGILLSRNLLRVERGML
>APG76008.1 Beihai toti-like virus 4
IEVCKKLTSWAKKCNWMILVDWDIFGYNFKYNSKIIDSIKEWGSGDIYKGNNEVSSD-KYYKLMVDKLL-----FKKNILSLRDWLSDPTKWVTAGSSNGRV-DISYDKNRNVKATKSVFSVKYDVDDLYKILPQDSRVNIKLEAGQKNRIIVSSGWVNQLRMAYISSWLEKSLVPWT-TLFSTNQDAWTRNVRKCSHIKSGSFPLDAKNFDQNVSKGEICFNSIRKIINKDCLKLIDIINQFW--NTFVKN-MRLWEHGMPSGIRWTAFLDTLINAARVCIINDILSKG---STIPIAQGDDDDLEV-SKWDDILNIFNTYNSLGIVLAPQKNFVSTKMTEFLRKVYFS-DLIMGYITRKMVNVCFVNPEKNLVNYRDVDLHTIRDIWLELMQRGGDEYCESKLIEHIALLTDRHLKDVLSTPASLGGLGC-----TRTWRVLQEKRSERHYQLRGPLGVWTKVLS-ATNSVTGNENEAVIRQTLIPK------RIPFSGLIQVP--TPSLQRTLP----DIGPVDVNCVK--ENRDWGLLRSITSESFDNMLSSKH-KRELLITWVMDDWTVNAPSHRVALSAMFVGWKNYCINRWYEVNNGRDYYTKLV
>APG75986.1  Beihai sea slater virus 3
RRWAKELTLIAKKNAWMLFVDYDQFGYAVQSQNEEIEKIVKWLGGDVNRGSTAEDQTRYYNDYKVKYFI------EPPTKSLRNWILNTKDWVTSGSSRGTT-EVVTSKTSKSRKVKNAIACNITAKELYDRLDDNYKFAEKIEPGQKHRGIISASFEQNVRLSFVSTWVEENLSRHGLTMFYDDKSILDMKIGLCRDFSLGGLPLDASGFDENVSRGEVVFDAMLAQLRNDKRIIFDYFKRFYDVPVLTDN-FVNAEHGIPSGSRWTGLLDSIINKLRFEVCQLQLNLKVG-LKFDVFQGDDMQLRL-AKWVDVIRILNFYNHYNLKINPQKNFASIKHDEYLRKVYTN-TEQRGYLTRRLCKLCFRDPLKNESLDGAERCRERVRGFISLHGRSANTRCEQAAKEDVEYIREDDIDNWFGTPVTCGGMG---LEFTGKKKWINLVSNNIFDKVKKPTGVHADRIA--------M-------NIIPNTSVELGDSNNKKLTTRFAIDAPGKDITLALARDDLIYLPLMDLF----TDLDLTLLITDPNTALYFDKMD--KFVFRDWMKNKLKFATPTLCWLLSTVTARVKHYYLSKLIISKNKRDIVKVSL
>APG75982.1 Beihai toti-like virus 5
QDRCKELTGIAKKGGWSDFVDWDQFGYTSVRSGLVASTVDEWCVGDVVRTGTDDPDGEKYRTIYISDAV------TRSPIPLNAWILNTAGWVTSGSSKGKA-EVTVTDGGKSRSVKTAISQSMGLSEVRQLIDGEYSAALKIEPGGKYRLIISAPLQQQLRQGYVNSHVERGICPWA-SMFYSEGRREKAEADMSVMSKRRALPADASKFDRRVSKFEIVIDAIVEGCRQEFMKICGTLSKFHA-----DG-IEMWEHGVPSGVRWTSMMDSVVNGLRFETCLTDLRDNYG-VDVGVAQGDDMALVT-DLTIDAMIILAWYLHYGFEIHPLKNQVSFRHDEFLRVIYDD-GEVTGYLARRIVKLLYHDPIKAPVPNSLARVQERVKSLIDLVNRGADALATRQARESLAALDESEAGQYLHTPTPAGGCG--VSPASHKMRGFEYRGRERFKPYAAPKGINAARFE-AARARSG-VEAAPELAALQGGQVMAVARKPLAYLGKRPVNSATRKHGLP----DLLGLPLEDIA--RRGDYNTLRELTDPAFNIVIEKFD--RGALILWLLDEWPGVAIIVPGVQFAKRSRVASAYVRNACLSRGTRRLIDEL-
>APG75979.1 Wenzhou toti-like virus 2
VDNAKKLTTLAKKFGWKLYVDWNLMGYNVNSERDFSKDLFEWGIQSTPRELKNWSDSRYYEEMYTYNLL-----TKPQDLTLREWLQNPDNWITSGSSQGKV-LISNDKSKSINGNKTAFALSSNINEVINILEEENKPATKVELGKKNRVIIASGIYNQLRMGYVWSWMKTGLVNWS-TIFMDNETQFKFFNDLKAMCNCTKLPLDAPEFDKRVDTNLEVFSAFHELVKQDTLEMSKKMSNYF--SAFING-KKQWKEGWPSGVKLTAAVDTIINCSRTILFKKHLAEEQG--LYVRGTGDDILAIF-DKIYESGQFYKEMKESGVGAHKQKQFLDCNRTEFLRKVITK-EDVSGYLPRRMSGILFRDPTTKERFYGEERMREILASWHICTTRNGNAKIKSYIIEDLWKYSKEDILDWLHTPATLDGGG-CDGTTVNSLLGIKQETGTINFKYKGNLGMFDDKIE-KTENVIG----KKSKKSLVPTMFESYSIKFKHQLIPSDITMESKIRSIP----DYQHLEVEDII---DEGFETLISITREDTRQLYRSME--RKLFYNWIRGKLSFKRNIILGASSVIFSKFEKLYLRQLLDLKRDFYQMNLLN
>QRW42105.1 Tzifr virus
QELFKALSVAIRRTSITSMAGWELAGRSRNKTRHKRTEVTLHLGDPLIPGKNSITNT-AYLDEMLRHLMQLVSRP-VSNPSWPDYVMNRQSWLSSGSTGGRV---VLGDGSSIRANKHTYFETIRTSEMLGWLEIRATASEKFEMG-KARAIYGTGVIDYSIHSYVLDGIEANLSRVD-GIEYGLRGKAALATMVRRTAVVTRTNVDYADFNYQHTLQAQIYDELARSLELHVDKVRAAFDSLL--KQYVPE-LRPTTQGMFSGFRGTNFLNTLANVAYFKVAQAHACRLFG-LVPRRHLGDDVFIAN-ESRAWAVALFNCMGASGLVFQPSKQMFEVSKGEFLRVVYTA-EGCQGYLARKVATFIMKPIQNTDVVTPAERAVALNDQVGALVRRG--EVRASGLLWDATIAASSKLKGVLCLPRTVNGLDLAAVRDDVIPPLPNMRLESKLMAESLPRYMTDDWIR-VVSRRFGQAFDAETLHGVNMTSLRQEDRKEMRLYLSRI-----KPKGVVRSQENLLDGPRAGKQ-LEELASNEIAKNARTELSCIMTCIG--QSAFKSLSTTKIATKSGTVEAAPDSDYKDRACQAVQGACGPEIVEGVSAGAL
>QEM39138.1 Aedes aegypti totivirus
RQYLSAVDKVVFTSCCYVLSCFHGLGGPRSWSGTLYDSISEWVSEKDETN--RHPDAMKLEEELVSAWC------GTTRVSFKVFCADLNKWATSGGGPRNF---EVGGEKFNLKTKWAWGF----EQLLNGRPRIARVALKEEA--KTRTVITTPMASYLRQCYLLYVLGDP-TFLD-STIGSTEHVQTLAPYRYE------ICVDASKFDHCVSKRFILLRTLKNSLAPELDRLIDAEEEIE--SLVVDN-KTKYEGGLLSGWKWTSLIGSMKSDLLCAYINQRLNVD--------VQGDDIIMMS-NRYYSVSTICSICEEFGITTNPLKTTVSDV-GEFLKYRYGP---ISAYPARTVRSIYLANPWLDSSSKSSIA--TVHSKWMALASRMAMQTCIDYARDDSVSLKKKQFDRLLKTPTNAGGLGY-FMDVSSDREITSIREPEHGMPYER-----------QFLSLLGVVPAEAPKKTSYVT------LTGLS------VSGLTIRKDCNAFKTHYRNSDVVRRS-VGLVDKSVFNDGMYP--MYMRKTRNFMSRIKHILFPDNISVPNSL---RYSASLTRYMVRYTRALLTSCRSRTKSLAM-
>QRD99885.1 Drama totivirus
RQYLSAIDKVTFQCCCYIISALHGLGGPRSWSSQVLQSIREWVSDKDISDVARPRDARELEDRLMSSWV------GSNKQSFDVFCTDLSKWATSGGGPKVL---STGDGNVKLKTKWAWGF----SALQRGVPHLAHVALKEEA--KTRTVITTPMASYLRQCYILYVLGNP-SFLD-STIGSTEHVQGLAPVRYR------VCVDASKFDHSVSKLFILFSALRASLTRKLDVLIDDEEQLD--NLVVDG-ESPYEGGLLSGWKWTSLIGSMKSDLLCEYINLRLGTR--------VQGDDIIMMS-DDVVSVEEVCAICKDFGIVTNPLKTTVSDV-GEFLKYRYGP---ISAYPARSVRSIFLANPWLDASVSVTPG--TLFQKWVTLSSRLSVKKCFSFGASDLVSLTRKMVQALLCTPSNAGGLGT-HMPKGANHEICYISSSEKGLPHEK-----------QFLVSMGILPSPSSKKRIAAV------LAKMDH-----VNGFRLRPGCNTFKTHHKHSDNLTSS-IGMIDERVFVNHMYP--RYLRKTRDFLARIRYILFPDTVTVPGSL---RYSLRLTRHFANTVRALMSAARSRTKSLAM-
>BAR72205.1  Camponotus yamaokai virus
RQILKAISGRFFPDVYMLFVHLHWLAKCPYTTEQIVSDITEWV-DSKMEGRTKEVDQTICDKVLVLEWY------AGGFLSFKDYCNDYVRWGTSGGAPK---EV---------RSKWAWAISHATGSLKEDYRTNSVIALKEEPA-KTREIITTTMASYLRQSYLMYRWGKPNSPISTATWMGKFERAS-P-----------GSIDGERFDHSVPKQFILMNRLGK----ETRQVAQDEEHMN--ELKVGE-KEKWEGGLLSGWRITSIIGSLLSCCVAEYIISKTHMEGA------VMGDDLIMYSYREKLESAKMVELYREFGLKANLAKTTSGSV-GEFLRRVLSK-GGTWAYPALGFRSIVYANPWLDHYTYNEEA--EVSNCWLTFLSRLLPYKKTGDVVSLIMRFGKLDWDSWLRTPISAGGGGA-DVSRWSYLDKLRDTDVLSNKA--------------FMSSVFGLTPYKRILKKLDLTVIYWKN-----------LRGVDTSPHSSWFKH---ETNITRLV-FRKIRLSELRGGLLHAPRGLRVTSP--QRVVDFLMRGTKEYTGITTIQDSMQAYSDIGAHVVRAICSSKRVRHISAAVY
>BAU58962.1  Camponotus nipponicus virus
RQMLKNISNYCFPLVYMLFVHLNWLAKCPYTDGQILDDIGNWVSDRKENKEEKKLDETVCNRVLFHQWY------STGHLDFKSYCNDFTRWGTSGGSPKKLDDI---------RSKWAWSLYHATGDLLPEFRTTSTIALKEEPA-KTREIITTSMASYLRQSYLMYRWGKPKSPISVGTWLGRFERASP------------GSIDGERFDHCIPKEFIIVARLGE----QTMFAAKEEEHMR--GLRLGE-HMDWRGGLLSGWRLTSVIGSLVSCCVAEYILEKSGKLGA------VMGDDLILYSYHEEIPSDEMVALYTGFGLKANLAKTSSGRI-GEFLKRIISK-GGTWAYPALGLRSICYANPWLDHYTYNEET--EVSTCWLTLFSRLLPVRKEKQLSSFIRAFGKNKWDDWLCTPISAGGGGC-KLESWCNLDKLVDQVAGGTRV--------------FFKSLFGTIPYRRVMRKLDLHILYWKQ-----------LGGAGKSPPDTYFRH---EVNITQTI-FGRISLSNLKGSLNFSPRGIRISSP--QRIVTFLLQGVREYSGITTIQDAMQPYADIGAHVVRAVSASKRIRYIAAAVY
>QUA12638.1 Phytophthora cactorum RNA virus 1
IDCLKIVSRCCLEEINIYLLDLHVLGYDTEPNVDPLDSLREEFCVPAASEGSMPERFKFWVD--LDKIS------RGVKESFPQFVAFRDAWANPGASTYKI-KVMSGGEVSVRRNKWFKALAFSDAKIVEDCANFVRPFRKRDEPAKARTVQCYDTRSLIRCSYLAQGISDLNATWT-TLDMSAGDRARLRRRLLYKDG---LCTDQSSFDINQSKESVVLAQLFRRIIKDLREVAEAERAMD--DTWLND---RWRKGVLSGMKFTALVDSILNRAASMYVAEE-------VGFKVFQGDDAVMVVAGRPPSVEDVTRAYGELGLDVNPLKSWLGVERCEFLHEIYDG-STVYGFPARAAKTLMWSKPATGPKVGGAQSVREDIGMLVTASRRRLVLGVGRALFARLGA---DKFNDCWFTPAVMGGLG------FGSTGRVSVDVESKRRR--------KVRID--------IVQYGLERACLQRAGVVSLPGSVIKGLEEMP---LERAKRSGRVRTRITAAPYLKKA--KLTSRVPITQGDLP--TKVFDLVEDLDRAVRWYETQIRK-SASLVDAEPFHGIARLGNAVWGGLCALAGDRGRMGALI
>BBJ21453.1 Pythium splendens RNA virus 1
IDNLKTVSRSVLSNLDIYLLDLAVLGYDTVLNVDPLETLREEFCVPAATEGKLDPRMKFWIR--LDKIR------RRVRVSFSDLVSFRDEWANPGASTFKL-EVIVRGQRKTRRNKWFKALAFTDEEVVKECPNLVRPFRKQDEPAKTRTVQCYDTRSLIRCTYMNQAISDLNGTWT-TLDMDATERSHLRRRLLRDDG---LCTDQSSFDINQSRESVVIAQLFERMVRDLARVAAAERALD--ATVLDE---PWRKGVLSGMKYTALVDSVLNRAATMTVLER-------LGVSPFQGDDAVALLGNQRVKVSDVAREYGDLGLDVNPQKSWFARGRCEFLHELYSG-TGVYGFPARAAKTLLWQKPATGASVGGASTVREDLAMLQVAARRRLVRGIGRALFARIGA---EHFDEAWDTPAVRGGLG------FGTRGHMAVSIESARRR--------KVRVR--------LAPYAKDVACLQRAAAVSMPGEKVRGVPDMP---VERAKRTDRGRTRKVEAPYLRKA--KLMSRDKILSTDLP--TRAFDEAPDVDRAVRWYQKTRRAVTIAIIDAEPYHGVARLGDAIWGGLCMLAAKKDRLDEQA
>QGY72634.1 Plasmopara viticola lesion associated totivirus-like 1
ISVLKEVGRLNLQRMTLYFLDLHVLGYDTTLNVDPMSTLREEFCVSKNVD--LSPRMKYWIR--IDKIS------KNVGVSFKQFVRFRDAWCNPGASTLKI-AVVKNGKEYVKRNKWFKALGLSDEIIEKKAPALVKPFRKLDEPAKARTVQAFDTLSLLRSSYMSLAIDKFNGLWT-TMEMSAGEKMQVRRKLLRRDG---VCTDQSSFDINQSKESVSLHYLFKRMVKDLGAIAEAERSID--KAYLDL---PWRKGVLSGMKYTALVDSILNRAASMLVAER-------LGVKVFQGDDAVMIV-DKLIDPNDLASHYSDLGLEVNPHKTWVARDRCEFLHEIYSD-GVVRAFPARAFRGILWRKPQTGPKIMGAMSIQEELGIAQTCARRGLCYSVIANLITRVGG---SELMEVYNTPAALGGLG------FGSGGRMRMEVESVKRR--------KHRVS--------VV--GVNWAVLQRAGVVSLPGSKVRTSSEME---KMAAVSAPHVRLSVSEDPYVRKH--KLVSRDKIVPEDIP--MRLFDGVPDFDDAVRYYNRMVRR-TVSIADGEAYAGIARWCDVVWAGICSLASDRRFTSKLV
>BBB86787.1 Rosellinia necatrix megatotivirus 1
SKIMKLMSNMVKAFNWMDWVDLARLGFSMKFDKLYAEDIKSWLLESEKSRHYVEGSELKFLSEFVEVLL------PKNSLTIKQFLNDPSKWAVSGSAKG---ELRLDNGRKLRKTKRAAGFLLQYEELRTAFVSDNYVFDKKEPN-RNRPVINSDLGMYLKMSYLDDLVYKMVSQCS-PIFKNFDYLADKTYQVKHIGRKN-LPLDQSGFERQTSFAMLILNVIERRLAYESRQTVKLISGIF--NSTLDDAPERITNGLSSGWKWTALINTIINLAEFITCARLLDLQ-------YALGDDTRVQL-KSYADARAVLDWYKSASIDINEKLAIMSHTCDEFLRKVTQY-DPVSGYYNRMLVAIMYKNPKSADPADVNEAIETCVSNWMQLFSRIGDAKLEQHLYSDVDNNVRADH-RILHTPRSEGGFG--VSRLEPGGPAVVMDYEAINHQVPLSA-RRQMQIQDNLLTTYK-LPNIKLAKVVSSTPRRSHNIQFGDELIEKLLLLSKGDY-IPEVRDGLLASGMFSST-------PDNQKRYLFTYDQLVEKFG--RGRAAAVIFKGLQFRSWEFDVIAAQYVLFWLSTNLNKYMTLIQ-----LQLL
>QOI17264.1 Picoa juniperi megatotivirus 1
FKVQKTLSAFIKSINWKRYIDLGRFMYDLDIDEAYSEDLKGWLLDTDRSRHYINDSEEQFLEEFVEEIL------ENNEFTVNEFLGMPHLWAVSGSAKGNA-GVLDGKEVNLRKTKRSVAFTMSTSELRDIMESGNYVFNKFEPG-RNRPVVNSELNMYLNMAYLDDIVYKMVKQAS-PIFKDFNFFADKLYQVQRIGS---LPLDQKGFERQTSFGMIIIDVVKSRLQHESHSVIDRIKLIN--NSYLPQ-GKKILNGLSSGWKWTAFFNTIINLAEFVTCARMLKLE---PGRDYALGDDTRVWL-KNYRMAEQVLEWYESANIEINRKISMVSKTCDEFLRQVTEK-Q-SQGYANRLIPSILFRNPKNIESSNVIEELETTISNWTRLMGRVGNPYLE----SEVSFGHQSKY-GVIHTPRLFGGFG--VVPQRYSGDGLELETEI--KELPSGMNQRFKQIRRQIVSKFN-LPDKDYQEIIHSQAKQRRAIHFAEDIINLILPYLKGEF-IPQARDRLSSVPFFNTT-------PERERHTLFSYIRLKQQLG--GKMVDRMITKGADHNNPLYDTIATQFYNFWIDKRLNHYFTLED-----MSVV
>AVA17454.1 Gigaspora margarita giardia-like virus 1
EDYLALIGSMNKRYMWIEFCDLGVCGNYTSYDEKCLEKLKYWT--LEYKEHCIDGSEPHFLALFVNELFNLEVIPDDQAYTFREYLHLPKFWAVSGSTSIKI-KVTTNGEMKVKQTKWVNAIFDDHDEQYTRITADYKMIVKMGKG-KTRIVVSGDLDLYAICDYIDYCVERSICSIS-MLYLDDDQKLDFWMKFCKCDDS--MPLDQSDYDQMVNKKMVVLERFLNFFLLEARSIFDQVRCFE--YGFIED-RKLILNGVMSGYKWTAFFDTVINASELHVIRTFLEKH---SLACIFQGDDVCLMLDQDVATCYYIFWLYKKLGFLIHANKFFLSNERNEYLRKVSFK-GEIRGYPARNVISLLQPDLMSIESDDQRERLTVYLNGYYNFRRRMRSSLDDKIFYPEADY---PNASKLIHVPKSLGGFG--FWPLVRSTKYRFYKKQSYLQS----VEQDDNLMK-------GIDPLYNTSSILSPQGRHRNNISYITLKSMNLLDTLPSDISLYSFRNNSENNSLRNSSYIRSLDISDLEKIFNF--SFNINNAS--LSVVKAIVNNEL-FSAPKMFCSCSIVFNRLIKYNMDNYLTLDKLKRIAFTML
>QIJ70132.1 Keenan toti-like virus
LSVLKELGDLAKHAGWRFYVNWELCGAPPLDERAFADQVEEWVFTPKDEDTAGSDRERLLLHGLVPRMV-------VPRPPVGEWLRSPSRWVTSGASTVGVDGV---------RSKLSTYMSRTQDELLDDLQPVYVATVKRERG-KHRNIINAPWSLFLQQSFVCDGVEDHVRRYL-PMSGGKRFGCADWDRWVRDLNE--VPIDQSKFDHVPSGRVLFVDWLLDVAA-HDRSVIAEVKKRHR-QGVVLG-RSPHARGVLSGWRITSLLDTVINVAEAFAVHSLVGR----AMPDRFQGDDTLLLE-KGWTAAYDVVRTYVKY-LPVNPKKFFLDNGRTEYLRYVITS-AGRLGYPIRAVASTVVAQAWQSGSSFSPA---SLLSTWSILCSRGMNSKTLVHATRDVSASSLQSVRDYLSTPACMGGFGC-AAGDCMSLQCSHQTLEGEWDPVSQRFAEWDSMSR-AARSTL--VRKARTLRGLGECAVREPE-QKVDLSEWLSIRSSGLDRDVRRMRRRFTVDPLFAT--LKSFGEDALRQMCDASILRAREAMP--RHVWWDWLRRKDPPIGPNFWGAFGLEQARLYGMYPHGTFSTGALRRRLFDLY
>ALM62231.1 Coniothyrium minitans RNA virus
SSYTKGLSVFGKAVGGAMLVEATVLGRDVAPT-DLVEEARMRVTESGVSKVVAPYPEDVMRRAVLSELK-----SKLEFPSLEDHWATRWRWAVNGAHSGRNPSLTPPGFDRIHRRAWLETVDKDPPEWDG--KTYVSASPKLELG-KTRAIFACDTINYLAFEHLMSTVESNWRGER-IILNPGKGGHLGMANRVRAARNRSLMLDYDDFNSHHTTQSMVLEELCSIT--YPTDLAEKLRSLD--DEHIAG-KYRVLGTLMSGHRLTTFFNSVLNKAYLDIELGD-------DIMDNHVGDDVYLGV-RSYKEADVVLSRIRTSRLRMNPAKQSVGHVTTEFLRIASES---SYGYLARSVASITSGNWVSEAKLSPLEALNSMLNSARSLANRSG-ADAPLLLVSSVCRASKDDARELLLGKIAL-GNG-PQFQSSGTYRYVNLKPEFKHIDGKLPLMATHTYLT-SAATELETIRAGVSVASYAKSALFTEERKNVVGV-------------------------------EMVLRQPRVIGLLTPYLLLARARLP--EHLVRHALHQAGNTPYLEYDAAHGCVIDTVMSYTDASALG---SRTAAGVL-
