# Supplementary material for: Virome Analysis of Signal Crayfish (Pacifastacus leniusculus) along Its Invasion Range Reveals Diverse and Divergent RNA Viruses
Source: Viruses. 2021 Nov 11;13(11):2259. doi: 10.3390/v13112259 (PMC8624288; doi:10.3390/v13112259)
Supplement: Supplementary file 1 [file viruses-13-02259-s001.zip › Alignment_S4_Picorna-like_virus.fas]

>Crayfish associated picorna-like virus 1
MKDERLPVSSVAEGKVRLFGNGSMDLDHVVRKYFLSFVAHVMATHEVSDVAVGVNVFSESWSNIISRLSRDNPCWIAGDYSGFDRSVVAMGVCDIVNSFYDQFSRIRQNILFSTYHLQGMPTGTPLTAVFNSLCNALMLRIAFFASLEEANVRMTIYGDDHVVAVSKNV-SYFNQKFLVQYFAQ-YGMQYTSASK--NETPLQDVTFLKRKFVYQ-HGAPLPEENICEMLMWYRKSLLSAAQEYTQYPGKNKRFE
>QHG11374.1 Rabbit picorna-like virus
LKDERLPVEKVKAKRTRVFSNCPLDLNLLFRKYFLKFLAYCMDNHVLGEVSVGLNVHNTEWETLFKRLKVGSH-WVAGDYTAWDKRTLAVELLRLVEAFYPEHAVVRETLVFASYRVQSMPSGIPLTAVYNSLINAALFRVTYAVLAMKANVEFVAYGDDHVARVSNIVFPWFNMQTISGQMAE-WGIGYTAPDK--STMQEDDLTYLKRKFRKE-SGAPLDEEHVIDILSWVRARVRSVLIELTHHP--KCVYD
>AVH80931.1 Blackbird arilivirus
LKDERLPLASVEIGKTRVFSNCPFDFNVLMRKYFLKFLAHLMSHHVDSEVSVGLNVHGEEWAALYKRLKMGSH-WIAGDYGAWDKRTIALALLPLVESFYPEHAVLRATLAFTSERMQSMPSGIPLTAVYNSLINSALFRVVYALLAHEKHVSFAAFGDDHICRVSDVVFPWFNMQTISRKMEE-FGIEYTMPDK--STLEEKKLQYLKRKFVSY-DGAPMELEKVLDILNWVKAKVKSVMLELTHHP--EEIYN
>AIS73137.1 Arivirus 1
LKDERLSNDKREKGKVRIFNVCPLDFNMLVRKYFTRFMAQMMNDHVRGEVSVGLNPHADDWKAFHMCLHKGDH-WIAGDYSAWDKRMVAMALLPLVEEFYPQDAMVREVLAFQSVRLQSMPSGIAVTAVYNSLINALLFRVIYAELAIKQHVKFAAYGDDHIARVDNFAFPFFNMLTISSQMAE-HNITYTAATK--EDVQDEDLTYLKRRFVNR-AGAPMDLTAILDILNWVNASIKSVLIELSHHS--RKDFN
>APG76722.1   Beihai picorna-like virus 101
LKDERREIEKVEQGKTRVFTVLPFHINLLLRKYTAYFQAHCMENACFGPSAVGINPHSPSWGILKRRLERGDN-FIAGDYKKWDKWVLMMEVCKIINNFYPENARVRTMLCFSMVRLFGLPSGMAGTSIFNSIANEILFCTAFCDMS--QGVEFTAYGDDHIVSVIDDL-KWFNMETYQQWLKS-HGVEYTNASK--GDVKPCDLTYLKRHFVER-DGAPLDIVVVQESISWCRGTIRSALFENVHHG--IEQFN
>AYN75567.1 Rudphi virus 2
LKDERLPIEKVEAGKTRVFTILPIHLNLVLKQLFGTFVMYLQSRRHQCPIKIGIAQTPDEWGKFYHYLNNGGK-YIAGDYSAFDKVLVMMTAVEMANQFYDEYQDLRRDLVFTSCRYGGMPSGCYLTAVFNSICNALYWYCFLDEAG--DWFKPATFGDDHVVAVRD--HPKINQITFGSWLKQ-LGLSYTSATK--KETELEDVTFLKRTFRWE-RGAPMPEENIMENIQWYRRTLKGFELEAVHLG--EARYN
>APG77935.1 Beihai picorna-like virus 98
LKDERLPLEKVETGKTRVFTILPIHVNLVLKQLFGHFVMFLQEKKDVAPVKLGISQTPEDWGLLFKFLQNGGK-FIAGDYSAFDKNLLMKAVLDMVSDFYDEFDAIRESLVFCGYRLGGMPSGCYLTAAFNSLCNVMYWFCFLVESG--EWFRPAVFGDDHLIAVCD--HPEINQRTFAVWLGN-LGLAYTTATK--GATEEVDISFLKRGFRWE-GGAPMPENVIMDMIQWYRRTVSELELEAVHYG--KKDYD
>APG76782.1   Beihai picorna-like virus 99
LKDERLPLEKVNALKTRVFTMLPLHVNIVLKRLFGHFVMYLMEKHDVCPAKIGISQKPDDWSKLYTFLDNGGQ-YIAGDYSAFDKCMLMEGIGRMANEFYDEYSHLRLKLVFCSYRLGGMPSGCYLTASFNSMVNALYWYIFLAEHV--DWFRLATFGDDHVVAVYN--QPHINQVTFSEWLKR-YGLSYTTPIK--GTIPFEQVTFLKRSFRFD-GVGPLDLDTILDSAQWYRVSYSNVLLELVHHG--KEVYD
>AII82258.1 Fesavirus 1
LKDERVSMEKAMKGDTRIFMILPFHVNIVLKQLYGDFIHYLQKRWPISPVKIGISPLPDDWTTLTHWLIDEGE-LIAGDYGGWDRKVVMMAIVDWINEWYDDKQHLRKKIIFQAYHFGGMPSGCYLTTPFNSLANVLYWYVFMLTTL--YWFRPAVYGDDHVISVRD--HPTINAQTFGTWITS-LGLRYTDALK--NIQKLGEISFLKRAFVVR-QNAPLEEKQLYEMVQWYRDSLETVLSEAYFHG--REFFN
>APG76883.1  Beihai barnacle virus 4
LKDERRPLDKVKKADTRIFTIFPIHVNIVTKMVFGAYVSHVQDLHNVGPVAVGTQIHPDEWQKMVEYLHLERK-AIAGDYSGWDRLVLMAAVTEMANEWYDGNEDLRRALVMCPIHLRGMSSGSYLTAIFNSLANCL----ILATAV--MQYSMKVLGDDHVVTVGD-PENGVNQKTLAAWLKE-FGLKYTTADK--RETTMVDLRFLKRAFVKR-GLAPMDTELLYDQMQWYRTSFDTIIEELVHHS--KREYD
>APG76829.1  Beihai picorna-like virus 100
LKDEKRPIDKVDAGKTRVFNVGPFELTYLTRKFFGTFVAHLTKNRL-GEISIGVNPHSTEWSAIRQELEKESY-VMCGDYSNYDKRLLIELALKIINNWYPYGSAVRESITFNALHLMGNPSGCGITAQINSLVNSLIARVVFGIVGSKEYVVYKSYGDDNLASVSC-MADWFNMKSFAEVCSS-FGISYTTATK--GEISWDDASYLKRKFVKE-SNAPLEMESITEMMMWIKNSFNSFTNELGHYD--KETYN
>QFO38072.1 Procambarus clarkii dicistro-like virus
LKDERRPIEKVDALKTRVFAAGPMDFTIAFRMYFLGFIAHIMENRITNEQSLGTNPFGADWLKTAKKLSRGDK-VFAGDFSQFDGTLIMKEFAQVANSFYEENARVRETLIFNSIHLHSQPSGNPLTTVLNSFYNSVSMRIAYYRCFD-DNVSMVSYGDDNVINFSDQVADRFNQNTVTQAYAT-FGMIYTDESKS-TGRKLSEVNYLKRNFRLE-DGAPLALETILESCNWVRKCCETAFRELAQHP--SAVFK
>QHD64741.1 Plasmopara viticola lesion associated dicistro-like virus 1
LKDERRPIEKVDALKTRVFAHGPMDYTLAFRMYYLGFIAHIMENRITNEQSVGTNPFGADWLATIKKLGKGKR-VFAGDFSTFDGTLIMKEFAAVANEFYPENAKVREVLVFNSIHLHSQPSGNPLTTVLNSFYNSVSMRIAYYRCF--ENVSMVSYGDDNVVNFSGAVAERFNQNTVTRAYAT-FGMIYTDEAKS-SGRTITEVNYLKRGFRYE-DGAPLSLEVILECCNWVRKCCETAFRELAHHP--VEVFD
>QPZ88394.1 Soybean thrips picorna-like virus 10
LKDERRPHAKVDAMKTRVFASGPLDYLVAFRMLFLSFNAHLMTNRIENEQSIGTNPFGHDWTRTAKKLQKGPR-VIAGDFSSFDGTLIMMKFVDVANAWYPELALARKTLVVNATHLHSQPSGNPATTVLNSFYNSVSMRMCFYMCAKEERVSMVSFGDDNVVNISPQATDYFNQQTITTAYAQ-IGMTYTDEAKT-TGRTLGEVAYLKRGFVCD-KSCPMELEAVLETANWVRTACANVIQELAQHD--KATFD
>AAU85375.1 Solenopsis invicta virus 1
LKDERRPIEKVDALKTRVFSNGPMDFNLAFRKYFLGFIAHLMENRIDNEVAIGTNVYSRDWTKLAKKLKQGKN-VFAGDFSNFDGSLIMYLFARMANEFY--NDLIRYVLILNSVHLHSQPSGNPATTPLNCLINSIGLRLCFLRCFEELLVSLISYGDDNVINIHPLISHLFNMNTITKYFAE-FGFTYTDETKQVGKKTLEEVSFLKRGFIFN-EEAPLDINTILEMINWVRKDCENAIMELAMHP--RAVFD
>ASS83236.1 Israeli acute paralysis virus
LKDERRPIEKVDQLKTRVFSNGPMDFSIAFRMYYLGFIAHLMENRITNEVSIGTNVYSQDWSKTVRKLTKGNK-VIAGDFSTFDGSLIMEKFADLANEFYKENSLIRHVLVYNSVHIHSQPSGNPATTPLNCFINSMGLRMCFAICARNKHVSMVSYGDDNVINFSDEVCEWYNMETIAKAFET-LGFTYTDELKGVNGRPIKDVQYLKRKFRYD-EQAPLCMDTILEMPNWCRGGCENAVMELSMHE--ESVFN
>AHL83499.1 Kashmir bee virus
LKDERRPIEKVNQLKTRVFSNGPMDFSIAFRMYYLGFIAHLMENRITNEVSIGTNVYSQDWSKTVRKLTKGNK-VIAGDFSTFDGSLIMEKFADLANEFYPENTLIRHVLVYNSVHIHSQPSGNPATTPLNCFINSMGLRMCFAICASNKHVSIVSYGDDNVINFSDEVSAWYNMYTIAEAFAT-LGFTYTDELKGVKGRSIEDVQYLKRKFRYD-NQAPLCMDTILEMPNWCRGGCENAIMELSMHE--ERVFN
>APG76667.1 Wuhan insect virus 11
LKDERRPIEKVDALKTRVFSNGPMDYTIVFRKYFLGFVAHLMENRISNEVSIGTNVYSRDWGKTARKLQEGPK-VIAGDFSTFDGTLMMEKFVQLVNEFYPRNALIRETLVFNSVHLHSQPSGNPVTTPLNCFINSMGLRMCFEECAR-KHVSMVSYGDDNVINFSDVVAPFFNMTTITSAFSK-FGYIYTDEAKTLSGRDLSEVAYLKRNFKYD-HDAPLSLDTILETPNWMRGECEVSIMELSLHD--KETFE
>APG78626.1 Hubei orthoptera virus 1
LKDERRPIAKVDAGKTRVFSNGPMDFSIAFRQYFLGFVAHLMENRITNEVSLGTNVYSRDWTKTAKKLQSGKK-TFAGDFSTFDGTLMMFKFLDIVNSFYEENALIRYVLVVNSVHIHSQPSGNPVTTPLNCFVNSVGGRMCFEIAARKRHVSLVSYGDDNVYNISDEVSEWFNMHTITEAFAE-LGMIYTDETKDLTKKPLEEVSYLKRGFNKTTSNAPLDIDTILEMPNWCRGGCENAIMELAMHP--EEVYD
>QBL75901.1 Solenopsis invicta virus 12
LKDERRPIAKVDAGKTRVFSNGPMDYSIAFRQYFLGFVAHLMENRITNEVSIGTNVYSRDWTKTARKMKEGDK-VFAGDFSTFDGTLMMFRFLDVVNAFYEENALIRYVLIVNSVHIHSQPSGNPVTTPLNCFVNSVGGRMCFEIAAMHKHVSLVSYGDDNIYNISDHVAEWFNMHTITSAFAE-IGMIYTDETKDLTKKTLEEVSYLKRGFINNGTGAPLAMETILEMPNWCRGGCENAIMELAMHP--VEVYN
>APG78016.1  Beihai picorna-like virus 74
LKDERRPIIKVINGKTRVFSAGPMDYCLTFRKYFLGFAGHCAHNRNRNEISVGTNVYSQDWDIIANILSTGEK-VIAGDFSNFDGTLILWSICDIINDWYEENKRIRRVLIVNSVHVHSQPSGNPLTAILNSVYNSIACRYVWMLLTENENVSMVAYGDDNVLNISDYAIDFYNQVSMSQAFST-FGMTYTDESK--SGRNIFEVGYLKRAFVYN-KDAPLALESVLEIPNWTRKTIEVACAELSLHD--QETFE
>APG78529.1   Wenzhou picorna-like virus 28
LKDERRPIEKVQIGKTRVFAAGAMDFIILFRKYFLGFNAHVMKEKIDNEIAVGINVYSPEWNKLGRYLKRGAK-VIAGDFSNFDGTLILHKICDIINEWYPENARIRKVMIVSSHHIHSQPSGNPCTVIINSMYNSISMRIVWQLLM--KYVNMISFGDDNVLNINDLVIDRFNQLTIAEGYAQ-IGMTYTDEGK--TGRALEDVKFLKRGFRYE-KGAPLELDVVMEMCCWVKTDVETAMRELSLHP--KDVFT
>ASM93984.1 Caledonia beadlet anemone dicistro-like virus 2
LKDEKRDLEKVAVGKTRVFSACPIHFVLAFRQYFLGFSAWCMHNRVDNEIAVGTNQYSLDWNKIALRLKRGNP-VIAGDFSNFDGSLILWAILEIINDWYIENKKIRIGLVVHSTHVHSQPSGNPFTVIINSIYNSIVMRMAWRIVMSSKFVSMVSYGDDNVLNISQSVIDLFNQQTIAEALES-IAHTYTDETK--SGRSLKDVNFLKRSFVFS-EEAPLEERVIYEMLNWTRNTVETAAREMALHG--RNKFN
>APG76704.1  Wenzhou picorna-like virus 29
LKVERRPIYKVNAGKTRVFSMGQMDYNLLFRKYFLGFNANAMKHRIQNELAIGITPQSYEWTALANYLTAGDN-VFAGDFANYDGTLIMWKCLDVINEWYYINRLVRAVLIVSSIHIHSQPSGNPLTTILNSLYNSISMRVVYYMAVRDENIRMISYGDDNVVGVRP--GHFFNQELATKYYAM-IGMTYTDESK--SGRRLKDVTFLKRGFLFD-GGCPLALDTILEMVQWVRGVVEVAYEELAYHE--FEVFD
>QPN36963.1 Scotland dicistro-like virus
LKDEKRPIEKVKAGKTRVFSAAPLPFTILFRKYFAGFLAYMMRNKIANECAVGTNPYSTDWKSIVSNIDVGET-MVAGDFSNFDGTVIMDAILNVINEFYPANKRIRRVLIAKSKHIHSQPSGNPSTAVTNSMYNSIATRYCYSFLV--DNIRMIAYGDDNIISVSPKIAHKFTPKLISYAFST-FGMVYTSEVK--GVRSIQHLTFLKRRFMYD-EEAPLSIDSIGEMTNWVKKSLQQVVCELYFHE--EATFV
>APG78059.1 Wenzhou shrimp virus 4
LKDERRPAEKVDAVKTRVFAAAPQDYVLANRMYFLDFVASMMANRIENEVAVGID-HRTEWPELVLWLRGGNN-NVAGDFSNFDGSLVLWRICDLMNGWY-DNSLVREVLIVNAYVNHSQPSGNPLTVIVNSIFQMIMFRYVYLDLKAKRNVRMVTYGDDGVLSVKSAITSWFNQETITQAFAE-AGLTYTDEAK--SGRPLKDISFLKRSFVET-DGGALDKDVIYEMCLWTRPKCNEALKEALAHG--EEFYN
>APG78608.1 Beihai picorna-like virus 82
LKDERRPISKVDEGKTRVFEAAPMHFVLAVRMYFLNFAAHLSRYRIFNEVCVGINPFSAEWDQLAKSLTKGDR-VFAGDFSNFDGSLILWTVLELINEWYEENQLVREVLMCNTRVLHSQPSGNPLTVVINSIFNMLVMRLAYLQCKLDDHVSLAVYGDDNVVGVSEPASMFYNQKTVTDALSR-FGLTYTDEGK--TGRCLTEVSFLKRAFVYS-GSAPLDISVVREMCNWVRGSCMAASAEFALHG--SDLYD
>APG78493.1  Wenling crustacean virus 3
LKDEKRPIAKVDAGKTRVFEACPQHLVIAIRQYFLDFAAHVMRNRIDNGIAVGINPYSLEWTKLAHHLQSGNY-MIAGDFSNFDGSLVLVKIVEKINDWYEENQLIRAALICNADILHSQPSGNPLTVIINSLFNGIVMRIAYMLLKKEKYVSEIIYGDDDIKSVSTEITHWFNQLTLTDALAS-FGLTYTDETK--TGKPLEDVAFLKRKFVIQKDGAPMDLTNTLEITNWIRGKCEQTIMELSLHP--QEVYE
>APG76720.1  Beihai picorna-like virus 93
LKDERRTLDKLAAKKTRVFAASNQGLALAIRRYFGTYMEHIMVNRITNEIGLGTNVYSADWSRIVQRLRNSPH-VIAGDFSNFDGSLLLCRVAEIVTDWY--NGMIRATLLFNASWLHSQPSGNPLTTMINCIYNMLIFRYCYLLLLERSNVACVFYGDDSICAISPSVKDWYNQLTITEAMAI-TGHTYTDETK--SGRSLHEVTFLKRHFVLR-DGAPLSKETIEDMIMWTRKNTRTASFEASLHS--REYFE
>QNH87111.1 Taura syndrome virus
LKDERRPLEKVQANKTRVFAASNQGLALAIRRYYLSFLDHVMTNRIDNEIGLGVNVYSYDWTRIVNKLKRGDK-VIAGDFSNFDGSLILSRVSEIVTDWYAENGLIRHTLLFNATWLHSQPSGNPLTTLINCVYNMIIFRYVYLLAQRETNVACIFYGDDSLCSVSDKVSEWFNQHVITRLMAA-TGHEYTDETK--SGRSLNEVTFLKREFVLR-DHAPLSRNTIEDMCMWSRKNTRIASFEASLHE--KNYFL
>APG78864.1   Beihai mantis shrimp virus 5
LKDERRPIEKVRANKTRVFAASNQGLALAIRRYYLAFMEHVMQNRIDNEIGLGVNVYSYDWTRIVNKLRRGDK-VIAGDFSNFDGSLILSRVSEIVTDWYEENGLIRHVLLFNASWLHSQPSGNPLTTLINCLYNMIIFRYVYLLAQREANVASVFYGDDSLCCVSNKVCEWFNQHVITRLMAI-TGHDYTDETK--SGRSLSEVTFLKRGFVLR-DSAPLSKDTIEDMCMWSRKNSRIASFEASLHG--DVYLS
>AEE02024.3 Macrobrachium rosenbergii Taihu virus
LKDERRPLEKVAANKTRVFAASNQGLALAIRRYYLAFMEHVMTNRIDNEIGLGVNVYSYDWTRIVNKMRKGNK-VIAGDFSNFDGSLILSRVSDIVTDWYEENGLIRHVLLFNASWLHSQPSGNPLTTLINCMYNMIIFRYVYLLAQREANVASVFYGDDSLCCVSDKVCEWFNQHVITRLMLV-TGHDYTDETK--SGRSLSEVSFLKREFVLR-DSAPLAKNTIEDMCMWSRKNTRIASFEASLHG--VEYLS
>APG78052.1 Wenzhou shrimp virus 7
MKDERRPLEKVRQKKTRVFAASNQGLALAQRRYFLAFMEHVMKNRIDNEIGLGVNVYSYDWTRIVDKLRKGSK-VIAGDFSNFDGSLILSRVAEIVTDWYQENGLTRHTLLFNASWLHSQPSGNPLTTLINCMYNMIIFRYVYLLARRSLHVSSVFYGDDSLCCVSDKVCEWFNQHTITHFMSV-TGHDYTDETK--SGRSLSEVTFLKREFVFR-ESAPLSKVTIEDMCMWSRKNTRIASFEASLHG--DEYLK
>QJI53767.1 Weivirus-like virus sp.
LKDERRPLSRVEAGKTRLFAAGEMTYCLLFRQYFAGFNAHIMRNCIMAESTVGINVFGEQWSTLANRLKEGPN-VVAGDFSNYDGTLVIWEVLDVIERFYDEDRKVRRALIVNSVHLHSQPSGNPATVILNSVYHSLVTRYVYKLCARKKYVRHVNYGDDDVTNIAPEI-EWFNQLTMTEAFLE-LGMVYTDEAK--SGRTLEEVGFLKRKFRYD-QECPHSMDVILEMAMWVKRGLEEAMHELAQHP--EEVFN
>QCO76497.1 Dicistroviridae TZ-2
EKDETRTIEKVDQGKTRIFSAAPMDFVILFRKYFLGFLSYAMRKRVYNEIAVGICAQSNDWDKMARYLKQGDN-IIAGDFSNYDGTLILLAALDIINEFY-DFKLQRQILVIHSYHIHSQPSGNPGTAVLNSMYNSLVCRMVYYALEEAAKVNMVSYGDDNLLSVDSSV-PWFNMAAMCDEMKK-LGMTYTAETK--DGKPLVECAFLQRSFRLDDNGGPLGRRSINERLNWMQKTIDGAIAEWALHD--KATFE
>QCO76499.1 Dicistroviridae TZ-3
EKDETRTIEKVDQGKTRIFSAAPMDFVILFRKYFLGFLSYAMRKRVYNEIAVGICAQSNDWDKMARYLKQGDN-IIAGDFSNYDGTLILLAALDIINEFY-DFKLQRQILVIHSYHIHSQPSGNPGTAVLNSMYNSLVCRMVYYALEEAAKVNMVSYGDDNLLSVDSSV-PWFNMAAMCDEMKK-LGMTYTAETK--DGKPLVECAFLQRSFRLDDNGGPLGRRSINERLNWMQKTIDGAIAEWALHD--KATFE
>QED42981.1 Pleurotus picornavirus A
EKDETRTIEKVDQGKTRIFSAAPMDFVILFRKYFLGFLSYAMRKRVYNEIAVGICAQSNDWDKMARYLKQGDN-IIAGDFSNYDGTLILLAALDIINEFY-DFKLQRQILVIHSYHIHSQPSGNPGTAVLNSMYNSLVCRMVYYALEEAAKVNMVSYGDDNLLSVDSSV-PWFNMAAMCDEMKK-LGMTYTAETK--DGKPLVECAFLQRSFRLDDNGGPLGRRSINERLNWMQKTIDGAIAEWALHD--KATFE
>QCO76495.1 Dicistroviridae TZ-1
EKDETRTIEKVDQGKTRIFSAAPMDFVILFRKYFLGFLSYAMRKRVYNEIAVGICAQSNDWDKMARYLKQGDN-IIAGDFSNYDGTLILLAALDIINEFY-DFKLQRQILVIHSYHIHSQPSGNPGTAVLNSMYNSLVCRMVYYALEEAAKVNMVSYGDDNLLSVDASV-PWFNMAAMCDEMKK-LGMTYTAETK--DGKPLVECAFLQRSFRLDDNGGPLGRRSINERLNWMQKTIDGAIAEWALHD--KATFE
>QWO79067.1 Rhopalosiphum padi virus
LKDQKIAIAKANAGKTRLFSAAPMHYAIALRKVCAPFVAHLSRMRIRNTICVGVNPFSSEWSAVAQKLLVGPH-VIAGDYSNFDGSLLVYAATEIMADWYDEYLDYLRRLCVHHLHINGIPSGCPVTAPLNSIVNQMALVYCWYHIIDDEHTSSVFYGDDFVMNIRADVLEQFNQITITRAMSDYLDMVMTDEAK--TGRTLPEVNFLKRAFHYN-TFAPLDLTVILDSTNWYKIGLKACLRELALHP--EHIDS
>AAN61470.1  Aphid lethal paralysis virus
LKDAKIPIAKANVGKTRLFTACPLHYTILFRQYFLPFIAHAMRNRVQNSIAVGINPMSPEWDLLAKRLKRGKH-VIAGDYSNFDGTLYVEVAVKIMVDWFDEFEQFLMKICINHLHINGIPSGCPATAILNSIVNHCCLADSWLDIMDGEHTSSIFYGDDFIMNIRPEVIDVYNQETLTPVLKKNLEMTMTDEAK--TGRTLEEVSFLKRKFRFE-SFAPIDIDVILDAPNWVRIGLSGGLTELAMHD--KVTDA
