# Supplementary material for: Virome Analysis of Signal Crayfish (Pacifastacus leniusculus) along Its Invasion Range Reveals Diverse and Divergent RNA Viruses
Source: Viruses. 2021 Nov 11;13(11):2259. doi: 10.3390/v13112259 (PMC8624288; doi:10.3390/v13112259)
Supplement: Supplementary file 1 [file viruses-13-02259-s001.zip › TableS2_Bacnik.xlsx]

## Sheet: Virus-like contigs (Diamond)
Table S2: (A) Virus-like contigs from different locations (UF – upstream front, UC – upstream core, DC – downstream core, DF – downstream front) identified in Diamond analysis together with average coverage values, Diamond classification, blastn similarity search results (NCBI-nt, April 2021) and sequences of individual viral-like contigs
					Back mapping of reads from different samples to contigs - average read coverage (normalised) (x)						blastn similarity search results
Contig name	Contig tag (from the output of de novo assembler)	Included in the Figure 2 with selected virus-like contigs	Contig length (nts)	Sample	UF	UC	DC	DF	Diamond blastx - classification	Comment/Category of sequences	Lowest E-value	Description (E-value)	Greatest identity %	Description (identity %)	Sequence
Virus-like contig 1	NODE73	Included in the Figure 2 with selected virus-like contigs	4587	UF	9.01	0.07	0	0	NCBI;Viruses;	unclassified RNA viral sequence	0.11	Pipistrellus pipistrellus genome assembly, chromosome: 9	100	Human DNA sequence from clone RP11-93G23 on chromosome 1, complete sequence	AAAAGAAATGCGGAGAAAGAAGCGTAGAAAACTCCGACTTGACGTAAAGAGAAGTTCTCACACTAATCGCAATGTGTGATTTCAAGAATAACACAAAGAAAAACCCAATGGGAAGAAAAAACAAAATGTAAAGAAAGGCCACCCACCAGGGTGACTAAGAAATCACCCGAAGCAGGAAAAACCAAAAATAAGGATTTTATAATTTTTGATCCTACCAAAGAGTAAAGAATAAAGATATTTTAACAAAAAGTTCTTGTGGTCTAAGACAATACCCCAAGTGCAAAGTATTGAATATAATAAAAACCACTATCACAAAATGTAATAGTGGAATTTGTCATATGCGTTCTAATTAAAGATAGCATAATGACGGAAAGTAAGTCTCGACCCACCGTATTGTTG…
Virus-like contig 2	NODE31939	Included in the Figure 2 with selected virus-like contigs	412	UF	2.46	0	0	0	NCBI;Viruses;Riboviria;	unclassified RNA viral sequence	4.57	Anabas testudineus genome assembly, chromosome: 7	90.62	Anabas testudineus genome assembly, chromosome: 7	CCGGGGCGAGACAAAGATATTAAATCCTGTCCATCTGGAGTTTGAACTCTCAACACAGTGACACCACAAAATGAGGGCGTCAAGCGCTCCAATGGCGATACAGTAAAACCGTGAGTCCAGAACGGATATGGCACAAACGCTTTTGGTGAATATATCACGACACGTCGCTCGGAATCCCCCTCGAGCACACGTGTCTCCACTTCGTACACGATGAGTGTCTTATATTCATCTACCACAGCCACTTGAGCTCGACTGTGGTCCCACAACAAGTGGGTGTACTGACCACCACCGTTGACAAAGTACTTGACTTTATCTCCCTCGAAAGTGTAATAACCATCTGATGTTTTAGCTCCAGCAGTCTGGGGCACAAAGGTGTATAACACAATCGGGACGCCCGTG…
Virus-like contig 3	NODE93433		246	UF	1.23	0	0	0	NCBI;Viruses;Riboviria;	unclassified RNA viral sequence	0.000405	Beihai levi-like virus 23 strain BHJP62133 hypothetical protein genes, complete cds	92.86	Anopheles stephensi strain Indian chromosome 3L	CAGATGTTGATTTACTAATCGAATTCCTTACCTTCTGTGGTTTCAAGGTTAACACCCGAAAATCGCACTGGACAGGATTCTTTCGTGAATCATGTGGTAAACACTATTACCATGGTGTGGACGTAAGTCCGTTCTACATTCGCTCACCCCTAGTCTACGAGAATGACGTTTTCAAGTGTCACAATCGTATATTTGAGTGGGCGACCGCTCTTGGTTTTAAGGACCAAAGGCTGAAACCCTTGCTCG
Virus-like contig 4	NODE1215	Included in the Figure 2 with selected virus-like contigs	4234	UF	1094.91	24644.7	10485	14276.3	NCBI;Viruses;Riboviria;Orthornavirae;Duplornaviricota;Resentoviricetes;Reovirales;Reoviridae;unclassified Reoviridae;Reoviridae sp. BF02/7/10;	unclassified Reoviridae	0.1	Strongyloides venezuelensis genome assembly S_venezuelensis_HH1, scaffold SVE_contig0000003	96.55	Culicoides sonorensis genome assembly, scaffold: scaffold113	CGTTCGTCGACACAATGTCTTTCAGTGATATCCTGAACTTTTATGTCCAGTCTATCGCTAGGGGAGATTTCTCTTTTTATCTAAATAAACGAACTGTGAATGACATATACAATAGTTTAAAAGATAGACAGAGTTGGGCTTACGAGAACGAGATATTTACACGTGAGCAATGGCAGAGTTTAATCAAAGTAAAGAAAGTACACTCGATGAGTGGTGGTTCAATGGCTATGCGGTCTGCAATGACAGCCGGCAAATGGCTTTTGAACAACATGTTGTATCGGAACTTGAAGAGAGACTTAATCTCAGGATTACTAGTGTGGAGCAGTACAAGAGGACTATGGCCGAAAGGAAGCGTGTTCCTAGAGAAGGAGATGCAAGTACCAGTGTTCCAAGACAAGA…
Virus-like contig 5	NODE17104	Included in the Figure 2 with selected virus-like contigs	714	UF	4.23	0	0	0	NCBI;Viruses;Riboviria;unclassified Riboviria;unclassified RNA viruses ShiM-2016;	unclassified RNA viral sequence	0.02	Canis lupus familiaris breed Labrador retriever chromosome 22a	100	PREDICTED: Oryctolagus cuniculus Rho/Rac guanine nucleotide exchange factor 2 (ARHGEF2), transcript variant X4, mRNA	CGGGGGAGTTAAACTTGAGGGTTCCATACTTTCATTCTGTCCATCAACGGGAGGAATCACACTGTGGAACATATCTTCATAAAATTCCGTTTCGTGGGATAAACCATCCATATGCGGGCCTTCAGAACTATCTCCTTGGAGCACGACTTCTGGGAAAAGACCTTTCAGACTTTCAATTTCTTGTGAAAAATCAATGTTGTCATGATTAATCAAACCTCTATGATGACGACGATGAGTCAAAACAGACTTCGCCATGAAATACACAAACTCTCTGTAATTCAATACAGCATTCCTTGATCCACAGTTCGATTTTTTGATAGTAAAGCGGTAATTGTCCAAGGAAAAAACAGACTTTGACACAAGCGACACTTCCACAACCAAATGAAGTCGTCGATACAA…
Virus-like contig 6	NODE81292		258	UF	1.16	0	0	1.05	NCBI;Viruses;Riboviria;unclassified Riboviria;unclassified RNA viruses ShiM-2016;	unclassified RNA viral sequence	0.77	Halomonas sp. Y2R2 chromosome, complete genome	100	Halomonas sp. Y2R2 chromosome, complete genome	GTTGAAGATGACTTTAAGGTGATGGCCTTTCAGAAGAGGGAGCCGTATAATGAGGCAAAAGACCCTCGGAACATATCTACCTGTCCTACTAGCCACACACTATCATTGAGTTGTTTCACCTACGCCATGAAACAAGATTGTTTTAAAATACAGCCTTGGTTCTCTCCGTCCAAAACACCGGCGGAGGTTGTGGAGCGCTTGCGTAACATAGCAAGTCGCTGTGAAACAGTTCTCTGCAAAGACTACTCTCGATTCGAT
Virus-like contig 7	NODE25288	Included in the Figure 2 with selected virus-like contigs	493	UF	1.81	1.15	0.37	0.5	NCBI;Viruses;Riboviria;unclassified Riboviria;unclassified RNA viruses ShiM-2016;Beihai hermit crab virus 3;	unclassified RNA viral sequence	3.74e-21	Beihai hermit crab virus 3 strain BHJJX21702 putative glycoprotein, hypothetical protein 1, hypothetical protein 2, and RNA-dependent RNA polymerase genes, complete cds	96.3	PREDICTED: Takifugu rubripes titin homolog (LOC105418223), transcript variant X6, mRNA	GGAGGACACCCACAAGACCAAGTTTGAATGATAAAAGGTGTTTGGAAACACGCACTGTGACATGACATATCAGAGATGTCTTGTGTTGCAGGGAATGAGGCATTAGTGATGAACCATCTTTAGAGCTTGTTTGAGTCCACAAGGAAGCAAAATGTCATCTAACTGATACTGCTTGGATGAGGCAATTAGGTGTAATGAGATGAATGTCTCCTCTGGTTTAAGGTGCTTCCCAGTATTCTTGCAATAATCAACCAGAACTTTCTTTATCAGTTACATCAGATAGTCCATTCAGAGGGCAATCATGATGGGGGATCATGATAGCTGCCCTACAGTCTTCTCCCTTAACACTGACCTCAAACTTATACCCCACATCTCCTAATGCGACCTTCAATCCTGCCA…
Virus-like contig 8	NODE90804		248	UF	1.22	0	0	0	NCBI;Viruses;Riboviria;unclassified Riboviria;unclassified RNA viruses ShiM-2016;Beihai octopus virus 1;	unclassified RNA viral sequence	0.74	Mus musculus targeted non-conditional, lacZ-tagged mutant allele Riok2:tm1e(KOMP)Ucd; transgenic	100	Culicoides sonorensis genome assembly, scaffold: scaffold343	CTCCGTTTCTATCAGCATTAACTTTAGAACATGTGAAAACCATATCATCATCACCATTAATAAATACATGAGATGGTAACAATAAAACATTAGTGCGCAAAAACAAGCCATTTACAGTTGCAGATGTAGTTGAGCCCCGATACACACAACAAACCAAATTAGTGTCTATTACGTTATGAGCATCACTTGCAGACATAGTTCTCGCATGGGGATTATAGGGTAAAGGCCTACGGGCAACACTAGCCCAT
Virus-like contig 9	NODE15943	Included in the Figure 2 with selected virus-like contigs	771	UF	2.71	0	0	0	NCBI;Viruses;Riboviria;unclassified Riboviria;unclassified RNA viruses ShiM-2016;Beihai picorna-like virus 99;	unclassified RNA viral sequence	2.91e-50	Beihai picorna-like virus 99 strain BHJJX22326 hypothetical protein gene, complete cds	96.3	Danio kyathit genome assembly, chromosome: 19	ATAACTAAAAAAAACTTTCCTCAGCAATCTCAAACGAAACTTTGACTTATCATCGTCATAAAAAGCATTAGCCATCCTACCTATAGCTTCCATCAACTCGTAATGCATACACTTGTCAAATGCAGAATAATCACCAGCAATATAATTGCCGTGAATATTCAAAAAGTTGAACAATTTAGTCCAATCAGCGGGGGCCTGGGATATACCTAGCTTGGCAGGACATTCAGCCTGCCTTTCCATTACAAACATAACAAAATGCCCAAAAAGTTGTTTTAACACGATATTGACATGTATCGGAAGCATGGTAAATACCCGCGTCTTTACCGCATCAACTTTCTCCAACGGTAGGCGTTCGTCTTTTAACATATCAACAAACAAAAAATTTGAAGTACACATGTC…
Virus-like contig 10	NODE23198	Included in the Figure 2 with selected virus-like contigs	531	UF	3.62	0	0	0	NCBI;Viruses;Riboviria;unclassified Riboviria;unclassified RNA viruses ShiM-2016;Beihai picorna-like virus 99;	unclassified RNA viral sequence	0.00333	Beihai picorna-like virus 99 strain BHJJX22326 hypothetical protein gene, complete cds	100	Cyprinus carpio genome assembly common carp genome, scaffold: LG36, chromosome: 36	CTCAGGGAAGAAAACGAATAGTGATAAGAAAGTGTATATTAATGACGCTCCTGATTATCAATATTATGCCTTGCTTTTTAGATTTTGGCGATGCTCCATTAATGTTGTAGGTAAGACAGAAGTGGTGTATGATGATATAAATCCTTTTGGTGGCAATTTTAGAGATGGTAATGATAATGGTGATATTTTGCCTTTTAGTAATGCTCATGTGCTAGGTTCTCTTGGCATTGTAAATGCTAGAATTCCCTTGAGAACTGGTGTTTCTTATTTGCCTACACCAACCTTTGGGTATGCTATCAAAACTATAGAGACTACAGCTGATGAAACCACAGGTGATTTGTTGACTTATAACATCACTGAGATTGAATGGAGTGACCCCTTAAATGATTCAAATTATGG…
Virus-like contig 11	NODE48928	Included in the Figure 2 with selected virus-like contigs	320	UF	3.24	0	0	0	NCBI;Viruses;Riboviria;unclassified Riboviria;unclassified RNA viruses ShiM-2016;Beihai picorna-like virus 99;	unclassified RNA viral sequence	0.02	Beihai picorna-like virus 99 strain BHJJX22326 hypothetical protein gene, complete cds	93.55	Erithacus rubecula genome assembly, chromosome: 6	CTTTAAGGGTGCAAATGACTAAGTTTCAAGAACATCGGCGTCACATCTACCAATTACGGAAACAAGGAATGGCTCTTAAGAAGAAGTTGGAATCTTTAGGGCAAGGGAGTTTTTTTTTAAAATTGCTCAATGAGCGGCTTAAAAAAATTGAAAAAATCTTGTCTCAGAATTCTGGTGCTTTTATCGGGTCGCAAAGGAAGTTTAAGCCACATGTCATTTATTTGCATGGTATGCCTAAAGTTGGAAAGTCAATAATGATAGATCACTTGTATTCAGACTTGTTCGAGATCTTAGAAGAAGAGCCGTATTCCCCTGGTAAG
Virus-like contig 12	NODE99576		241	UF	0	0	0	0	NCBI;Viruses;Riboviria;unclassified Riboviria;unclassified RNA viruses ShiM-2016;Beihai picorna-like virus 99;	unclassified RNA viral sequence	0.06	Gossypioides kirkii chromosome KI_09	100	Vitis vinifera, whole genome shotgun sequence, contig VV78X080871.3, clone ENTAV 115	GGAGCGATCCCTTGAACAACTCAGATTATGGTAGGCCCATTGGCACTGGAGGTATTTGTGCGGGTACAACTGAGACGAAAACTTTTATGTTGGCTGCCGCAGATGACCTAACTTATAGATGTTATATTGGAACGCCTTTGGTCTGTCCTGTCGAGATTGTGAGTTGGTATAAGACTCTTACCAAATAGGTTAAGTTCTTCCTATAAAAGAACCTTCATATGGAAATGGAAGTAAAAATTCC
Virus-like contig 13	NODE5678	Included in the Figure 2 with selected virus-like contigs	1894	UF	5.01	0	0	0	NCBI;Viruses;Riboviria;unclassified Riboviria;unclassified RNA viruses ShiM-2016;Beihai sesarmid crab virus 2;	unclassified RNA viral sequence	0.04	Vigna unguiculata cultivar Xiabao 2 chromosome Vu03	100	Cyprinus carpio genome assembly common carp genome, scaffold: LG42, chromosome: 42	CCCACACTTGTTTGTTATTAAACAGACCGAACGACACACAATAACGAGCAATTGGGTACAAAGGGGGGGAATTCGCTGGTAGAGGAAATGCATCAAGCTTTACCAACCTTTCCAACTCTTTAGTATACTGTGGCGACCATTCAAACTGCTTATCCATCGGAGGATACAACTCCTTGACAATACAAATTTTTTCCATCACGGTGGTATCAACAACTTTACTCAAACCAGTTCGATGGGAGGGACCAGGTTTAGCTCCAATAATCGTCAGCGGAGATTCAACACACTGCGGTTCACCTTGTGCAGACCTATCCAATCCTTGCAGCCGATACTCCTCGGAGTCAACTTCCATCACTTCAAACTCAGAATCGATTTCCATCTCTTCAAACTCGATCACCTGTT…
Virus-like contig 14	NODE119130		229	UF	1.04	0	0	0	NCBI;Viruses;Riboviria;Orthornavirae;Pisuviricota;Pisoniviricetes;Picornavirales;unclassified Picornavirales;Robinvale bee virus 9;	unclassified Picornavirales	2.86e-18	Robinvale bee virus 9 isolate VN3-31 polyprotein gene, complete cds	100	Plasmodium sp. gorilla clade G3 genome assembly, chromosome: 12	AGCTATAATTCTATCTGATCCAAACTGAGTAATATGTTGATATATATCATCCCACTCCTTTGATTGGGCGATAGTACCTGGTCCAGCCTCAAATAGAAATCTATTTTTCTGAATAACACGAATAATACTTAAACAATATTTACGTACAACCAAAGTCCACGGTAAAGGTGCTCCACAAAATACACGAGTCTTTCCTTCTTCACATTTCTTTAAAGATAATGGTTCATCT
Virus-like contig 15	NODE13738	Included in the Figure 2 with selected virus-like contigs	898	UF	3.8	0.54	0	0	NCBI;Viruses;Riboviria;unclassified Riboviria;unclassified RNA viruses ShiM-2016;Changjiang picorna-like virus 6;	unclassified RNA viral sequence	7.54e-27	Changjiang picorna-like virus 6 strain CJLX30470 hypothetical protein 1 and hypothetical protein 2 genes, complete cds	94.29	PREDICTED: Astatotilapia calliptera glia maturation factor beta (gmfb), mRNA	CCAAAGCATACCAACAGCACCTCGAATCAGCTTAAATACACACGTCAACGCAAGACCACATAGAGCACCCTCTATAATGACCCTGGTACCATTGAGTTCATTGTCCTCACTCACTCGTGGTCCAAGTGCCTTGTCAAAAGTGTCACCACCATAAGACATAAGTCTGTTAGCCCACGCAACCAAATTCGCCTTGACACTTTGGCAAAATGTTGCATCTCGCTGCTCAAGCTCCAGCAATATCGGCTCATTGACATTGGAAATGTCAACGACAATCTCGCTGGGCGTATCTTGACCTGCCTGTCTGTCAACAAACAGATCATCTATCACAGCTTGTGCAACTTTCAAATGTTCAGTATTAACACCTACCATCTTCACAGGGCGTAAAATATTTATTACTAA…
Virus-like contig 16	NODE90991		248	UF	1.08	0.47	0	0	NCBI;Viruses;Riboviria;unclassified Riboviria;unclassified RNA viruses ShiM-2016;Changjiang picorna-like virus 6;	unclassified RNA viral sequence	8.97e-76	Changjiang picorna-like virus 6 strain CJLX30470 hypothetical protein 1 and hypothetical protein 2 genes, complete cds	93.1	Geotrypetes seraphini genome assembly, chromosome: 19	CCACCTCCCAGCATGGCACAATAAGGCATAACACGCATATTGTTCTCCGATGCTAATGTACCTAAATGAGGTGCTAGCCTTGAATTGAGCCTGTCAATATATCTAGCAACTTCATCCTTACTCTGCTTATGAGTCATCAACTGCATTAAGCCATATCCTTCCTGAACCTTCTTGTGCATGGCATGTACAGTTTCCAATGACACTTTAGGTTGCGTGTCCACCTCATTACACATCGCAAGCACCTCATT
Virus-like contig 17	NODE113633		232	UF	1.29	0	0	0	NCBI;Viruses;Riboviria;unclassified Riboviria;unclassified RNA viruses ShiM-2016;Changjiang picorna-like virus 6;	unclassified RNA viral sequence	1.5e-53	Changjiang picorna-like virus 6 strain CJLX30470 hypothetical protein 1 and hypothetical protein 2 genes, complete cds	100	PREDICTED: Sapajus apella GS homeobox 2 (GSX2), mRNA	CAGGTATATGCCTCCATGATTTTGGTGCTTGCCGGTGAGGTTAAAGCCTCAGAAGTTCTACAAAACTTATGGCAAAAGGGCATAAGTGAGTATTGGAATGGGTACTTGGGGCAGCGTGCCATTATCAAGGACGACTGTTTTCAGGTGCGTGGTGTTGCTGGTGCCCAAGATTCTGAGGCCATGGAGCTCATTCGCGCTGTTGGAAATTGGGCCTGCCCTTTGAATTATGCTG
Virus-like contig 18	NODE116794		230	UF	1.84	0	0	0	NCBI;Viruses;Riboviria;unclassified Riboviria;unclassified RNA viruses ShiM-2016;Changjiang picorna-like virus 6;	unclassified RNA viral sequence	7.69e-51	Changjiang picorna-like virus 6 strain CJLX30470 hypothetical protein 1 and hypothetical protein 2 genes, complete cds	96.15	PREDICTED: Branchiostoma floridae girdin-like (LOC118418660), transcript variant X16, mRNA	CCCATGGTTTCAGCAAACGATGGTTCAAAGCTCACCAGTCTCATTAGGTACGATATGCCAACCATGTCTGGTGATTGTGGTGCGCCATTGATGCTGAGTGAGAACAGGTATTACGGAGGACGTTGCATTTTGGGATTGCATGTTGCTGGTAAGACCACGCTTATGGCGAGGGAAGGTTACTCAGTGATAGCTTCGCAAGAGTGCATGCGTGAAATATGGCTCAGGCTGGG
Virus-like contig 19	NODE90880		248	UF	0	0	0	0	NCBI;Viruses;Riboviria;unclassified Riboviria;unclassified RNA viruses ShiM-2016;Hubei odonate virus 2;	unclassified RNA viral sequence	0.74	Myripristis murdjan genome assembly, chromosome: 6	100	PREDICTED: Parambassis ranga uncharacterized protein KIAA0754-like (LOC114426164), mRNA	CCCCTTAACATAGGTGAATTACCTGGAGGCAACCTATCATCATTTGAATGTAATGGGTTAGGTTCTGTTAAAACGGGAAAAACACCCTGAATCTTGGAAGGTACGATCCTGCTTTTACCACTCTCTTGATGGGCCAATTTAGGTTCTACAACACCTAAAGGATAAATACTTGTATCAGGCATCAATTTGGCCAAGCTCACATCAGACAATTTCGGAACAGCTACATACTTAACTCTAGTTGTTTCTTG
Virus-like contig 20	NODE59499		292	UF	1.89	0	0	0	NCBI;Viruses;Riboviria;unclassified Riboviria;unclassified RNA viruses ShiM-2016;Hubei picorna-like virus 60;	unclassified RNA viral sequence	8.35e-33	Hubei picorna-like virus 60 strain QTM27104 hypothetical protein gene, complete cds	93.1	Staphylococcus equorum strain 82b3 chromosome	CTGCAGTTGGTTGGGGATTAGCATTACCAGGTAAAGAACCTTCACCCTGAAAACGGCTAGCTTGGTTCATTGTTGCAGGTTCCATTGGCATGTCAGCATTAGCCTTGTTAGTGGTTCCCAGTGAAATGGAAAAGTCATTGCCTTTAATATCAAAGTGTTGCATAAAAATGTTAGTCAATGTTTCGATATCTGATTCCGTTAAGTCTTTTCGGACCGAACCAATACGAACTGAACCAATGGTGCGTGAATCACCATTGATCGTTGCTTTAAGTTCTTCACAAGCTTGTCTCTT
Virus-like contig 21	NODE64716		281	UF	0	0	0	0	NCBI;Viruses;Riboviria;unclassified Riboviria;unclassified RNA viruses ShiM-2016;Hubei picorna-like virus 60;	unclassified RNA viral sequence	5.75e-41	Hubei picorna-like virus 60 strain SSZZ2616 hypothetical protein gene, complete cds	93.1	Digitaria exilis annotation	CCCCTTTTGCGCCAAAGAACAGTAGGCTTGTTACGTTTGATACAGTTGAAAAAGCTGTGTATAAAGAATCTATATCGTCAGCTGTTATTTTGATATCATAATCTTGATGTGGGTTCGAATATGTTGAATTTAATATCTGTAATCTATGGGATTTTGAAATAAATGTTGTGTATGTTCGAAAAACGTGTTGCTTCAAATCCTCAGGGGATATTGGTGTGTCATTAATTGTGTATTGAAAACCTGGTGATACATTTATGGTCATTTGCATGCCGGGATCATTA
Virus-like contig 22	NODE81302		258	UF	1.16	0	0	0	NCBI;Viruses;Riboviria;unclassified Riboviria;unclassified RNA viruses ShiM-2016;Hubei picorna-like virus 60;	unclassified RNA viral sequence	2.7e-38	Hubei picorna-like virus 60 strain QTM27104 hypothetical protein gene, complete cds	100	Talaromyces rugulosus strain W13939 chromosome IV	TCTAGTCCAAAACATAAAAAGAAATACCTTCACATTTGTGAAGAGATTCTTCAATGTGAAACCTTGCCGAGTGCCCTTGACATGACTCATGTTAAGGACACATCAAAATTAATACCTGATAAGTACGGTAATTTTTACCCGTTATTTTCACAAGCAGTTAAATACACTAAGAAAACTTCAACTTACGGTAATTTTGACGTAGAACTTTACGATCACGTCCAAGAATCAATTAAACAATATTATGACATGCATTATGGG
Virus-like contig 23	NODE90629		248	UF	0.58	0	0	0	NCBI;Viruses;Riboviria;unclassified Riboviria;unclassified RNA viruses ShiM-2016;Hubei picorna-like virus 60;	unclassified RNA viral sequence	6.46e-65	Hubei picorna-like virus 60 strain QTM27104 hypothetical protein gene, complete cds	100	Lutra lutra genome assembly, chromosome: 13	GCAAGACTTCCATCATTATGCTAGTGCAATTGAGTCTGGAGATCCTATACTTTTAATAATTAAGGATAACGCTAAAGTTGAACTTCTACCACGAGAAAAAGTGGAAGAAGGGAAAGTTCGTCTTTTTAATGAGATGGACTTAAGTGTTAACATGGTTTTAAAAAGTTATTTTGGAGGATTTCTTAACTCAATCATTGATAAACATCATGAATGTATGTACACAATTGGTTTTAATCCCTACAAAGAAG
Virus-like contig 24	NODE22893	Included in the Figure 2 with selected virus-like contigs	538	UF	3.14	0	0	0	NCBI;Viruses;Riboviria;unclassified Riboviria;unclassified RNA viruses ShiM-2016;Hubei tombus-like virus 16;	unclassified RNA viral sequence	0.5	Microcaecilia unicolor genome assembly, chromosome: 14	96.3	Sciurus carolinensis genome assembly, chromosome: 18	TCGTTTAGCTTTCTGCTTTAGCTGTAACAGCAGTAAAGGGTCGCGCGGGCAAAAGGCAGCTTCTAACTTGAGGTGTGCTACAAGATCTTTATCGGATTTCAAGGGCTTCAATTGCAGGCAAGGGAAACAGGACACATACCATCTATCATCTTTGATCTTAACCCCTTCATTAACAAATAGGGGTTTATGGTCCTCATCAGTAGGTGTCTGATTGATCACCTGCTCTCGCTTCTTGCCTTTAAAATAAACCCGATCCTTATTAGCGAATGTTTTATGGCCCAACTTAACGTTGGTCTTGGGCCCACTCACCTCTTCCACCAAAAAGTCTGCGGGGGATATGCCAACCCCGACCTCATGTGTTGTTGGCGCGCCTTCGTCTGCATCGTCTATAATAGGCGC…
Virus-like contig 25	NODE13947		953	UF	14.02	14.05	12.9	28.75	NCBI;Viruses;unclassified viruses;unclassified DNA viruses;unclassified dsDNA viruses;Adintoviridae;Astyanax tetra cavefish adintovirus;	endogenised viral element	0.08	Mouse DNA sequence from clone RP23-223H19 on chromosome 11, complete sequence	100	Virgibacillus sp. SK37, complete genome	TCTCTCTCTCTCTCTCTCTCTCTCTCTCTCTCGTTTAAAAACATTTATTAGTATGGGTATGTTTTTATCTATTTGTGTGTATTTAAGTAATTAAGCATTTTATTTTATGGATTTATATGAGTTTTCACAGGTTTATACATGTTTATATATGCATACTCACTTAGTTGTACTTACCTAGTTGTTTAGTTTTAGTTTAGTTTTAACATTTCCAGGTTTTATTTAGCATAGTTTTCATAGCTCAACAAATCAAACCAAACCAAAACTCACCTTACTTCCTTTCAGCAATAGTCAGACACACATAATTAAAAATTTAGCCACCAAATAACCAAAATTCGTTAACCGTAGTAAAACCTTTAAAAAATTAATACGTATTCGTATATCTTTTTAGGTATATATACT…
Virus-like contig 26	NODE87413		251	UF	0	0	0	0	NCBI;Viruses;Riboviria;Orthornavirae;Kitrinoviricota;Tolucaviricetes;Tolivirales;Tombusviridae;unclassified Tombusviridae;Caledonia beadlet anemone tombus-like virus 1;	unclassified Tombusviridae	8.54e-13	Caledonia beadlet anemone tombus-like virus 1 isolate D78, partial genome	100	Salmo trutta genome assembly, chromosome: 15	CAGACAGCAGTCAAGGTGCGGAGTTCCTATGGTTTCTTTGGCGGCATCTGGAAAGTTCGTGTCCAGAGCAAGCCAGTTCGACCAACGACCCCGTTGTTGACGAAGTTGTTGTTTTTACGCATTTCGTCTAATGCGTCCTCATCCTTGAGCCCGGCCCGCACACGCTGTTCGGTGTGGGGTATGCGGAGCGCAGCATCGACAACTCCGACTGACAAATCATACACCTGTCTTTGAGTGTAGTCCGCCATGTC
Virus-like contig 27	NODE9355	Included in the Figure 2 with selected virus-like contigs	1188	UF	28.37	0	0	0	NCBI;Viruses;Riboviria;Orthornavirae;Pisuviricota;Duplopiviricetes;Durnavirales;Partitiviridae;unclassified Partitiviridae;Caledonia partiti-like virus;	unclassified Partitiviridae	5.28e-37	Procambarus acutus isolate F5 28S ribosomal RNA gene, partial sequence	100	Procambarus acutus isolate F5 28S ribosomal RNA gene, partial sequence	ACACGGTCTGCCGTAGAGCGCCGCGGTTCTTGCGGCGTCCCGCGTGCCACCGCCGGTCCGTGAAACATGCGAGGGAGGTAACTGAGGCAGCGCATTGCTAGGAATGCGGACTGGGATTTGCCCAGATTAGACCGTGCGTTTGATATTGTGTTTGCTGAATTGGAAAATGCTTTCGGAAAGTTACAACCTATCCCTCTTGACCAAGTTAGGTCCACTTTTGCTGACCTTTCTCGCTCTGCAGGTTTTTGTTTCTTTGATGAGAAATTTGCATCAAAGAGAGATATTCCTGACTACCAGCTTGAAGAAGCGGAGAGGGTATTGTCTACCGGTTTACCTAAGGATTTACCTCGCTACCTTATATCCTTTAGGTCACAAATCCGAAAGAAACAGCCCAAACAC…
Virus-like contig 28	NODE79720		259	UF	3.13	0	0	0	NCBI;Viruses;	unclassified RNA viral sequence	1.23e-23	Beihai picorna-like virus 99 strain BHJJX22326 hypothetical protein gene, complete cds	100	Epinephelus fuscoguttatus DNA, LG15, complete sequence	CAGCATTTTTTGTTGCAGTAGTGTACTTAAGTCCATATTTCGCAAGCCACTCAGAGAAAGTCTTTTGGTTAACCTCAGGATGACCATAGACTGCCACAACATGATCATCACCAAATGTGGCCGGTCTAAACCAAGACATATGGGAATCTAGATCAGTCGGTTTACAATCAACCAAAAACACATACCAATACAAAGCGTTCACCAGCGAATTAAATGCAGCAGTTAAATAACACCCTGAAGGCATTCCTCCATAAGTTTT
Virus-like contig 29	NODE99392		241	UF	0.62	0	0	0	NCBI;Viruses;Riboviria;Orthornavirae;Lenarviricota;Allassoviricetes;Levivirales;Leviviridae;unclassified Leviviridae;Leviviridae sp.;	bacteriophage sequence	2.18e-07	Leviviridae sp. isolate H4_Bulk_Litter_23_scaffold_467 RNA-dependent RNA polymerase (H4BulkLitter23467_000001), hypothetical protein (H4BulkLitter23467_000002), and hypothetical protein (H4BulkLitter23467_000003) genes, complete cds; and hypothetical protein (H4BulkLitter23467_000004) gene, partial cds	100	PREDICTED: Alligator sinensis SMC5-SMC6 complex localization factor 1 (SLF1), mRNA	CTCTCTACCATTGCCATACCGATCACTCTATGATAACCTGCAGCTACACCATTGAACTGTTTCCATTTATTTAAGGATACTGCATCAACGCGTTGCACCATGGTTTCGGTTCCATAAAGGAACTTGAGCCCAGTGCCGATTGACGCGTTCCTGAGAAAATCGCCAACATTGACAAACCAATCAGCAACAAAGCTGAAAGGAGTGAGTTCCCAAAGTAATTCAGTCGGATTTACAATCCCGG
Virus-like contig 30	NODE36452	Included in the Figure 2 with selected virus-like contigs	378	UF	0.59	0	0	0	NCBI;Viruses;Riboviria;unclassified Riboviria;	unclassified RNA viral sequence	0.34	Ehrlichia ruminantium strain Kumm2 chromosome	96.3	PREDICTED: Syzygium oleosum DDT domain-containing protein DDB_G0282237 (LOC115682625), transcript variant X6, mRNA	GTTACATAAGGATCATAGATCTGTTTCACTCTCTCACCGAGTTGTGATCCAAGTTCTCGACAAATATCGAGATACTCCTTTGGAGGTTGGACCACTTCTTCAAGAGGGCGACATAAAGATTCATGATGCTTATGCAATTGCAAGGTTAGAGTTGAGTCGGATACAGGGGCGCAGATATTCTTTGACTGTACTAGGGAAAAATAAAACCGGATCCTTTCACTAAAAGAAGTCAATTTAAAATTGACTGTCTTAGGAAATATCCGAATATAATATTTTCCCGGTGGTAGCACTTGTTCGGATTGGAAGGAAAATTCCCTACATAAACTTAATTTTAGTGCCTTTGTTAAGATACTATCAAGTTTATGTTCAGGGATCCAA
Virus-like contig 31	NODE91278		247	UF	2.05	0	0	0	NCBI;Viruses;Riboviria;unclassified Riboviria;Riboviria sp.;	unclassified RNA viral sequence	0.74	Gossypium turneri isolate D10-2 chromosome D10_08	100	Pipistrellus pipistrellus genome assembly, chromosome: 16	TCTAAAACTAATCAGAAAATCAAGTAAAATAACACTAATACCACCTAGGCACCATGAGGCCAACACAAGGGCGTATATTGTCAACCCAGTCATGGGTATGTACCGTGTAGGGGTGCATAGCTCATGCTTGTGCAACGAGTTGGTTGCATTACATAATAGGCATCTGGTTGACAGAGATTATATCCCATTCGATCACCGGCGTTGGCAAACGGTGTCAAGGTACTTAGATTACTTCTTTAACACAACG
Virus-like contig 32	NODE30821		473	UC	0	1.75	0	0	NCBI;Viruses;Riboviria;Orthornavirae;Pisuviricota;Pisoniviricetes;Picornavirales;Dicistroviridae;	aphid lethal paralysis virus -sequence	0	Aphid lethal paralysis virus nonstructural polyprotein gene, partial cds; and capsid protein precursor, gene, complete cds	100	Plasmodium cynomolgi genome assembly, chromosome: 13	GCATAATCGTGGCTCTTACACATATCATGCTGTAACCTTCTTTGGTGACTGCGGATCGATTTTAATCGCATCCAATGCCGCTATAACATCGAAGATTATGGGTATGCATATTGCTGGAATTACACATATGAACAAAGGAATATCTGTAGCACTGACGCGACAAATAATTGACCGATTGATGAAACATTTTCAACCAATCAGCCAATACGGACACGAAATTGTACCTTTAACTGTTAACCCCGATATTTTAAAAGATAATGGAACTTTTTTGATCTATGGAACTGAACCGGGTAGACGGATTATGGGAAGTGTTAAAACCGCTCTCCAAAAGTCCCCTGCCTATGGAAAATTAATCGAAAGCCCAAATAAACCTGGATATTTACGTGAATTTACAAATGA…
Virus-like contig 33	NODE95899		255	UC	0	1.11	0	0	NCBI;Viruses;Riboviria;Orthornavirae;Pisuviricota;Pisoniviricetes;Picornavirales;Dicistroviridae;	aphid lethal paralysis virus -sequence	1.2e-118	Aphid lethal paralysis virus nonstructural polyprotein gene, partial cds; and capsid protein precursor, gene, complete cds	98.04	Aphid lethal paralysis virus nonstructural polyprotein gene, partial cds; and capsid protein precursor, gene, complete cds	TCATTTTTAAAAAGGAAATTTAGGTTTGAATCTTTCGTAGGATTGTGGGTCGCTCCAATTGACATTGATGTTATTTTGGATGCACCTAACTGGGTACGTGTTGGTAACCAACTACCTCTACGTATCTGTGTTGACACGATCAGCGGCGGATTAACCGAACTGGCTATGCATGATAAATCCACGGATTCTAAATGGAGATCTAAGATGATAAATCTTGGTCTCGATTTGACCCGCGGTACTGGAATTGAATTTAAC
Virus-like contig 34	NODE99732		251	UC	0	1.2	0	0	NCBI;Viruses;Riboviria;Orthornavirae;Pisuviricota;Pisoniviricetes;Picornavirales;Dicistroviridae;	aphid lethal paralysis virus -sequence	7.96e-121	Aphid lethal paralysis virus nonstructural polyprotein gene, partial cds; and capsid protein precursor, gene, complete cds	100	Bacillus vietnamensis strain 151-6 chromosome, complete genome	CTCAATGTAGGATAAATCTTCGGTTGTCGTGGCATTGATAATTCAAAATCAGATGCTCCAGAAACTTCCACTAAAGCACTGATGGTATCAGATACAGTACTTGTATTACGAAGCTCATTTAAAACGAGAACATACAAGCGACCCACTGAATGTTGGTAATCAGTTTGAGGAGAAGTGATATCAGCACTAGTTAATTTCCATGGTTGAACGGATACAAAAGGCACATTAAATGTAACATCTGTATCCGAACG
Virus-like contig 35	NODE21786	Included in the Figure 2 with selected virus-like contigs	665	UC	0	3.77	0	0	NCBI;Viruses;Riboviria;	unclassified RNA viral sequence	0.05	Tobacco bushy top virus isolate JC, complete genome	100	Leishmania amazonensis strain UA301 chromosome 34	GCGCTGTTGCTCTTGCTACCATTCCCTCGGACGATGAAATCGAAATGCAGCGCATGCTGGCCAGCTCATCAGCGTATGAGCGTGGTCATTGGCGCTCCTCCTTTTAGGGGGGCTTGGTCAAGGTGCCTTCGCGATCGTACAAGAGTTGTATATCGCATCCTGACTTGAAGGTATCCTATCGCCAGGCTGTAGTCAGGCCCAGGGAGTCCACTCATTATTGCGGGTTATCGCCCCCGCGGACTCTTGGGACATTTTGCGGCGACATCAACACCATGGCAGGTGCACTCCTGGAGAGGATGTACTTCTGCAGGGTTGGCGGGGAGTTGAAGGCTCCCTTGCCAGTTGATGATTTGATCGTCCAAGAACGTTGTGGTTGGTTCATTGACAGCATCCATCGAG…
Virus-like contig 36	NODE32189	Included in the Figure 2 with selected virus-like contigs	457	UC	0	0.94	0	0.1	NCBI;Viruses;Riboviria;	unclassified RNA viral sequence	1.47	Arachis hypogaea cultivar Shitouqi chromosome A08	93.75	Apteryx australis mantelli genome assembly AptMant0, scaffold scaffold101	GAAGGAAAACTGCTAAAGTTGTTGATGGTTTATCACGACAATTTAACGGATCTCCTTTTTACTATTTTGTTTCAATACGTATGTACTTTGGAGCTTTTACTTCGTTTATTCATTCCAATTCTATTAAAAATGGTATGGTAACTAGTATTAATCCTTTCTCAGAATCTTGGAATACTATAGTTCAAGATTTGTCGAAATTTGATCTTGGTAACGAACCTTTGGTATGCGATGGTGATTTTGCCCACTTTGATGGGAGTATGCTAACTGAGTTTGCTGATGAAATTCTTTATATCATAAATAAGTGGTATAATGATGGTAATGATAATAATGATGGTAATGGTCATAATGATGGTAATGATGGTAATGATTTTAATGATGGTAATGATAGTAATGATGGGC…
Virus-like contig 37	NODE106599		246	UC	0	1.16	0	0	NCBI;Viruses;Riboviria;	unclassified RNA viral sequence	0.73	Neostethus bicornis genome assembly, chromosome: 7	100	Arcobacter butzleri strain ED-1 chromosome, complete genome	TTCGGGTATTGCACGATTATTCGGTTTTACCGATGTTCCCAATATTAAAAATGTTGATGGTGTAAATATTAAATCAGTGTGCGATTTGAGCACTCAGGATATATCATATCCGATTAATAGACTTACACTTGACCCTAAGAATGAACTTAGTATAGATCCTGGCATTATCGGAGCTGATCGCTACGATAGTATGAGTTTGTCGTACTTAGTACAACACGAAACTTATATAGGATCTGCGGAATGGCG
Virus-like contig 38	NODE64161		299	UC	1.01	1	0.75	0.51	NCBI;Viruses;Riboviria;unclassified Riboviria;unclassified RNA viruses ShiM-2016;Beihai hermit crab virus 3;	unclassified RNA viral sequence	0.92	Sciurus carolinensis genome assembly, chromosome: 19	100	Solanum lycopersicum cultivar I-3 chromosome 2	ATAATGTTGATCAGCAATGTCTCTGCATCTTGTGTATCTCAATCCATTAGTAGTTTCAGCATAGGGTTTCTGGTTATTTGAAAGATTTTCCTACGTAGCCGGGTCTTAAGGAACCGAGTTGGAGTTGCAGGCAATCGTCGGTTGAGACTATAGGGGTCAGTAAACAGAAGTTTCCAGTGTTTAATCTCGCTGTTTGGCAAACATAATATATTCCATAAAATCTGGGACACATGGTGTTCTGCCCCCAGAGCTCTCATTGTATGACGGAATAAGGCTAAGGTAATCGATAACATGTCATT
Virus-like contig 39	NODE117118		239	UC	0	0	1.08	0	NCBI;Viruses;Riboviria;unclassified Riboviria;unclassified RNA viruses ShiM-2016;Beihai sobemo-like virus 15;	unclassified RNA viral sequence	0.71	Iodobacter sp. H11R3 chromosome, complete genome	96.15	PREDICTED: Carica papaya RAB6A-GEF complex partner protein 1-like (LOC110820904), mRNA	GGGGCCCCGAGTCCTGAGAAGAACTCCAGAAGAAAGTCTGTCATCCAAGGCTGGACCGTCCAGTCCCAAGCAGTTCTGTCAGCAGACCAATCCAAACCCTGAGTGAGCACGTTGAAGTTGGTAAGACCACCGAACTGGCTTTCTGCCCAGCCGATGGCTATTCCACTGATCAGCGGCCTGCTTAACTGGATGTCAAGCAAAGACCGAAACATGAGCTCAGCACAGAGTTGGTCTGTGGC
Virus-like contig 40	NODE117098		239	UC	0	0	1.08	0	NCBI;Viruses;Riboviria;unclassified Riboviria;unclassified RNA viruses ShiM-2016;Wenzhou picorna-like virus 25;	unclassified RNA viral sequence	0.71	PREDICTED: Daucus carota subsp. sativus BTB/POZ domain-containing protein At3g05675-like (LOC108205851), mRNA	100	Puccinia graminis f. sp. tritici CRL 75-36-700-3 hypothetical protein (PGTG_16858), mRNA	GGGGCCCCGAGTCCTGAGAAGAACTCCAGAAGAAAGTCTGTCATCCAAGGCTGGACCGTCCAGTCCCAAGCAGTTCTGTCAGCAGACCAATCCAAACCCTGAGTGAGCACGTTGAAGTTGGTAAGACCACCGAACTGGCTTTCTGCCCAGCCGATGGCTATTCCACTGATCAGCGGCCTGCTTAACTGGATGTCAAGCAAAGACCGAAACATGAGCTCAGCACAGAGTTGGTCTGTGGC
Virus-like contig 41	NODE135347		229	UC	0	1.31	0	0	NCBI;Viruses;Riboviria;unclassified Riboviria;unclassified RNA viruses ShiM-2016;Wenzhou picorna-like virus 25;	unclassified RNA viral sequence	2.35	Verticillium dahliae VdLs.17 chromosome 4, complete sequence	100	Entamoeba dispar SAW760 hypothetical protein EDI_094480 mRNA, partial cds	GACTTGGTGGCCCATTTGAGCTCCGCTCTCGATTACAGCAAGACTGGCGGCCTTCGGGAACTCACTTTCAATGAAGCCGTTTTTGGAATTCCAGGGGCGCTTTCCTCCGTTGTGACATCAACCAATGCTGGCTCCCCTTATTGCTACTTTGTGAACAAGAGTGGAAAGCGGGAACTCATCTGGTTTGAAGGATCCGAAGGCAAGGTGTCCGACGAATTTCGCAAGCACG
Virus-like contig 42	NODE90945		259	UC	0	2.32	0	0	NCBI;Viruses;Riboviria;Orthornavirae;Kitrinoviricota;Tolucaviricetes;Tolivirales;Tombusviridae;	plant infecting viral sequence	1.31e-29	Honeysuckle ringspot virus isolate California, complete genome	90.91	Pelargonium line pattern virus isolate CF, complete genome	TTCATGACTGTTGGCCCTCCCCACATCTTGTCGAGGGCTCGGTAGGCACAATGCTCGTACTTCTTCAGGTACCTACCAAGTTCCACGTTGTATCTTGGCGACCGAGGTTGTATCACCCTCGGTGCTGGGTCGGGTTTAGCACTAACACAAAACTTCTCCGCTTTAATGAAAGTTTTCAAACCAGCGTCCGCCCGATCAATTGGTCGCTCTTTGAGAGAATTTTTGGCGTTTTCATAGATGGTTCTTTTCCTGCCCTGAT
Virus-like contig 43	NODE29254		494	UC	0	2.31	0.49	0.53	NCBI;Viruses;Duplodnaviria;Heunggongvirae;Uroviricota;Caudoviricetes;Caudovirales;Siphoviridae;Nymbaxtervirinae;Nymphadoravirus;unclassified Nymphadoravirus;	bacteriophage sequence	0.04	Westerdykella ornata PLP-dependent transferase (EI97DRAFT_395088), mRNA	100	Epinephelus fuscoguttatus DNA, LG9, complete sequence	TGAGTGTTGATGACGATGGACTTAACCCACGTTCTAAACGAGCAAACGAGGAATCACTGACGCTGTCTCTCATCAGATGATTACCTCTTTGAATCATTTCAGGCACATGAAGATAATCGTGGCACCTAGACAAAGAGCCATCTCGTCTTGAATCTTCATGTAAATATGCACCGATGCCTTGATCTTCACCAAGCTGTCCGCCGACTGTAGCATAAATAGGTTCCTCGAGCCAGCTACCCGACGGTGAAGGGACTGGCCACCTATCATCAACGCTGCCTTCCCGTAAAGCACATTCGAAAACATTTTCATATGTTGGCTCAGGTGCTCCTGGGTCTGAGGTGTTGGCGTACATGGTATTATTGCTGCAGCTGCTGTCAGCTCTGCTCATTCTCCAGTATT…
Virus-like contig 44	NODE128679		232	UC	0.72	1.3	0	0	NCBI;Viruses;Riboviria;Orthornavirae;Pisuviricota;Duplopiviricetes;Durnavirales;Hypoviridae;Hypovirus;Cryphonectria hypovirus 1;	lab contamination	1.23e-111	Cryphonectria hypovirus 1 isolate Marche, complete genome	99.57	Cryphonectria hypovirus 1 isolate Marche, complete genome	GCCGTTTCTTTCAGGAAAGACAATAAATAACACAAGTCATTTGACACTGTGTCAATACTGTCTTGACTTCCCCACCATTCTTGGTCATAGTCAGATTCTTTTTGTTTGTCGTTGTCGGGTATTGGCTCTGACCGGCCAACATCCGACGGCTTTTCCTCGATAGGCTCCTCATCTATCACTTCCATTGGCACTGTTCCCCCTGCTGCGAAACCTAGCAGGTGATATAGCCTTG
Virus-like contig 45	NODE56620		317	UC	0	2.6	0.95	0	NCBI;Viruses;Baculoviridae;Alphabaculovirus;Chrysodeixis chalcites nucleopolyhedrovirus;	misclassified host sequence	0.0066	Cottoperca gobio genome assembly, chromosome: 11	93.33	Echeneis naucrates genome assembly, chromosome: 3	CTGATCCATGGGTCATACATCCCATCCATGTTTCTACTGTATTCGAGCAGCAGTGATACACCACCTACACTCAAGGGTGTTATTTTATAGAAGATTTCTAACCCATACCTCAAGCCTAACCCATACATCTCTATGGATGCGTTTTCACACTTGGTTCCTTTAATAAACGGGCAATTAGGTGAGGCTTGTTCATGTTTACTGTGTGAAGTATCTCCTACAATCCAAGCATTTATAACAAATTGGCAAAAAGTGCAGGAACAAAAATCTGTAGATCGTAGATAATACAACCCTTCTATGGCTAAGTCAATCGGTTTCAA
Virus-like contig 46	NODE26050		550	UC	0	0.55	0	0	NCBI;Viruses;Riboviria;Orthornavirae;Kitrinoviricota;Tolucaviricetes;Tolivirales;Luteoviridae;Polerovirus;Cucurbit aphid-borne yellows virus;	plant infecting viral sequence	0	Cucurbit aphid-borne yellows virus genomic RNA	100	PREDICTED: Aquila chrysaetos chrysaetos lactate dehydrogenase D (LDHD), mRNA	GCCCCCCAAGGACGCCTGTTTACACAGGAAGAAATAGAAGAACTCATTGAGGAATTCTCCTTCAGTGAGATTACGTCCATAATGGGACATCGCCGATTCCACAAAATGCACGACTCGCAGCGACATCAAGCTGATTATGAATATGAGTCGGGAAACGGGCAGGCGGCGGCGACCGCCGAAACAACCGCACCCGATGCCACCCCCGCGGTTGGGCGCACAAGTGGAGACGCACAGTCTCCTGCTGCTCCCTCTTCCCCGAAGGTCAACACGTACACACCTCCGAACAAACGGGAAAACCGCACTGCTTCTGCAGTGTCCCCCACCACCAGTGCTTCTACCGACACTTTGTCGGAAATCAAACAGGCAATAATGGACAAAATCGATGTTCATTCGATAGAG…
Virus-like contig 47	NODE65952		295	UC	0	1.02	0	0	NCBI;Viruses;Riboviria;Orthornavirae;Kitrinoviricota;Tolucaviricetes;Tolivirales;Luteoviridae;Polerovirus;Cucurbit aphid-borne yellows virus;	plant infecting viral sequence	1.25e-125	Cucurbit aphid-borne yellows virus strain Sq/2004/1.9, complete genome	94.58	Cucurbit aphid-borne yellows virus strain Sq/2004/1.9, complete genome	ACCTTTTCGAGGTACTCAGCCGCGACAGTCGAACCCATTGAATTTTTAAGTCGTTGGTATTGCACTCGCTCGCCAGTTGTTAACATGGCGAGTTTCTCCGACTGTGCGCTGAGCTTCTTCAATGCTCCGCTAGTGAGAGAGGAAGTTGAGGAAAGAATTCCCCATTTCTTCCTGCTATCCATCACTTTTGCTTCTCTACGCTCGAGCATATCTCTTCCCTCGTGGACACTCCCTCCTGCGAGCACTGTCGCTGCGGCGACGTCCGCTTTGGAGTATCCAGGTGCTAGATCAGGCC
Virus-like contig 48	NODE21500		674	UC	729.08	846.63	833.85	1049.66	NCBI;Viruses;Riboviria;Pararnavirae;Artverviricota;Revtraviricetes;Ortervirales;Retroviridae;Orthoretrovirinae;Lentivirus;Human immunodeficiency virus 1;	endogenised viral element	0.05	PREDICTED: Tetranychus urticae uncharacterized LOC107372202 (LOC107372202), transcript variant X7, ncRNA	100	Providencia rettgeri strain 2055 chromosome, complete genome	CTCTGTGCAGCCTCTCGTTCCTCCCTACTCATGTCCTGGTCTATAAATACATGTCTGTATCTTTCTCCCACCCTCAGTCGTCTCTTCACTGTCAGTAAATACTTCACTGCACGACTTCTGTAGAAGGTAACCTTTACTGGTCTTTGCCGTCCCAGTTGGTACCTCCCGAGCCTACAAATATTTTCTACTTCTTGGCCTACTGCCTTACTTGCCTGCACATTGATAAGGATTCCTTTAAATTCTTCCCAGTCTTTATCACTTCGCTCCTCCCATATGTCCCCCTCTGGTTCAGTCAGGTTTTTTATAATGATTGATCTCTCCCTTTCCATTTCTTGTCTGTTACAGTTCACCACCTGCTTTGATCTAACCGTATCTAACACAGTCTCCTTTATCATCTGT…
Virus-like contig 49	NODE34464		432	UC	74.74	127.64	191.66	132.96	NCBI;Viruses;Riboviria;Pararnavirae;Artverviricota;Revtraviricetes;Ortervirales;Retroviridae;Orthoretrovirinae;Lentivirus;Human immunodeficiency virus 1;	endogenised viral element	0.4	PREDICTED: Archocentrus centrarchus protocadherin alpha-C2-like (LOC115787293), transcript variant X10, mRNA	93.1	Chanos chanos genome assembly, chromosome: 12	TGCCCTCTGGGTGTGGTGGGCGTCCCTGGCAGACGTTGGTCTTCCAGTTGGTTCTCTGTGTGGGGTGGGTCCTGACGTTCGCCTCCCGGTGGGACGCCAGGGTGTTGCCGAGCACCTGCCGTACTGATTATCTGCCGTGAGGTGGTTAGTTTTGTCAGAGGGACTAACGTTCCCATTGAATTTACCTCCGCAATCGGATTGGCAGGGTACATACGGCTTAGTTCCTTCGCTGCCCTCAACTACAACAACAACAACAACAGAAGGAACTGGAGTGATCATGTGATGGCCACAGAGGCAAGAGAAACTGCATCTCAGGTCAACAGTAGCATCACTGTCATTGATCCAGAAGAGCAGTGGTTGCGGCGGAGGCTGCCTCGGCATTTGCCTAAGCGTCCAAAT…
Virus-like contig 50	NODE55797		319	UC	11.83	28.18	33.03	30.49	NCBI;Viruses;Riboviria;Pararnavirae;Artverviricota;Revtraviricetes;Ortervirales;Retroviridae;Orthoretrovirinae;Lentivirus;Human immunodeficiency virus 1;	endogenised viral element	0.28	PREDICTED: Ipomoea triloba probable transcription factor KAN2 (LOC116000956), mRNA	93.94	PREDICTED: Ipomoea triloba probable transcription factor KAN2 (LOC116000956), mRNA	ATTTTGATGTGCACTGCTGCAGAACCTTTAGAGCGGTAATCATGGTCTACTCCATCCAGCGAAGATTCATTATCATCATTGAGATATACTGAAGATGTATTGGTATGGAGTGTGGTTGGAGTACGAACAGCAGCTTGCAGAGTGAGAGCCAAATTAATGGCATAGGGCACAGATGATCCAAGACCATGAACTACCACCCAGCCTGACTCATTTAGTAAGCTCATACCACGCATCTGCTGCCCCTTAATGTTTGAGTTACTATTCACATATATATCATTTGGACGCTTAGGCAAATGCCGAGGCAGCCTCCGCCGCAACC
Virus-like contig 51	NODE114151		241	UC	0	1.19	0	0	NCBI;Viruses;Riboviria;Orthornavirae;Lenarviricota;Allassoviricetes;Levivirales;Leviviridae;unclassified Leviviridae;Leviviridae sp.;	bacteriophage sequence	9.29e-06	Leviviridae sp. isolate H2_Rhizo_32_scaffold_1630 hypothetical protein (H2Rhizo321630_000001) gene, partial cds; and hypothetical protein (H2Rhizo321630_000002) and RNA-dependent RNA polymerase (H2Rhizo321630_000003) genes, complete cds	100	Sciurus vulgaris genome assembly, chromosome: 16	CTTGAAACTCTAATTTTTGCGTCTGCTTGTCATGCTGTACGTCCTGGAACACCCGGTATTCACTACCGTGTCTACGGAGACGATATAGTATTTCCAAGCTCGCAAGCTCCTGAGTTGATTGATTTACTCAATTATCTCGGGTTCCGTACCAACGATGAGAAAACTTTCATTGATGGTCCGTTTAGAGAGTCTTGTGGCACAGACTGGTACAACGGTCAGGACGTTCGTCCGTACATCCCCG
Virus-like contig 52	NODE92578		258	UC	0	0	0	0	NCBI;Viruses;Riboviria;Orthornavirae;Kitrinoviricota;Alsuviricetes;Tymovirales;Betaflexiviridae;Quinvirinae;Carlavirus;	plant infecting viral sequence	3.5e-62	Potato virus M isolate VIRUBRA 4/035 223K polyprotein-like gene, partial sequence; and 25K protein, 12K protein, 7K protein, coat protein, and 13K protein genes, complete cds	82.46	Helenium virus S replicase and TBG1 genes, partial cds	CGCTTCTCGAAGGCTCCAGCCCACGAAGAAGTTTTCCCACGTCTTGGACAAATTGAAGTTAAAGGCTAAGGTGCAATTCGTGAACAAGCCTACTTTTTGTGGTTGGCATTTGTGCCCAGATGGGATCTACAAGAAGCCTCAATTGGTGCTGGAGAGAATGTGCATCGCGAAAGAGATGAACAACCTGGGGAACTGCATAGACAACTACGCTATTGAGGTAGCGTACGCGTACAAGCTGGGTGAAAAAGCAGTCAATCG
Virus-like contig 53	NODE87854		263	UC	0	0	0	0	NCBI;Viruses;Riboviria;Orthornavirae;Kitrinoviricota;Alsuviricetes;Tymovirales;Betaflexiviridae;Quinvirinae;Carlavirus;Potato virus M;	plant infecting viral sequence	2.11e-109	Potato virus M isolate PVM-352, complete genome	100	PREDICTED: Sinocyclocheilus anshuiensis microtubule-associated protein 4-like (LOC107686888), transcript variant X9, mRNA	GCCGCTTGGTGCTCACCTCATGCACCACATTGCTCCATTGGTTCTGCACATCAGTTACCGCACGCTTTCCCTCTGTATAATTGGTGAGGCTGTACAGATTATTCCTACCGCGCGTTAAGAACCATCCCAGGCCTGACTCAGAGAACATGGGTTCCAATCTCGCGTTGCACAGGTACGTCATGGCCCTAAACAGTGCATCTGAGCTCTTCAGCCCCAGAACTTCCCACACCTCAAGCTTCTCTTTATGTTGACCCCTTCTTCGG
Virus-like contig 54	NODE99045		252	UC	0	1.2	0	0	NCBI;Viruses;Riboviria;Orthornavirae;Kitrinoviricota;Alsuviricetes;Tymovirales;Betaflexiviridae;Quinvirinae;Carlavirus;Potato virus M;	plant infecting viral sequence	0.000119	Potato virus M isolate PVM-YN, complete genome	100	Pyrobaculum islandicum DSM 4184, complete genome	GTGCTGGGGCTGCAGGGAGAAGATGACCTGTATCACTACATGACTTCCCCATGCAACTCGCGTTTGAGGCCCCTACATTCTGAATTAGCGTGCGCATGGTTCTTGCGCAATGATAGGAGCAATATGCGCTACCTAACGAACCATTGCGAAGGCAAGCAAGCTGTGTCTGGTGTGGCGAGCAATTGGAGTTTGGTGCTGCGGGAACTACACGTTGCACGTCACCCTCATCTGGTGCGTCTGGAAATGAGAGAG
Virus-like contig 55	NODE10178	Included in the Figure 2 with selected virus-like contigs	1425	UC	0	4.78	0	0	NCBI;Viruses;Riboviria;unclassified Riboviria;	unclassified RNA viral sequence	2.35e-29	TGP Tombusvirid 1 isolate 05TGP00009 putative replicase (rep) gene, partial cds	100	Strongyloides ratti Sulphate anion transporter family and Proteinase inhibitor I2, Kunitz metazoa domain and STAS domain and Cysteine-rich repeat and Sulphate transporter domain and Lustrin, cysteine-rich repeated domain-containing protein (SRAE_0000018800), partial mRNA	CCCGCCAGAGTAAGCCAAAGCTGTGGCATTTACCATATCGAAAGCGTCAGCGGACGAGGACATAGTGATGGTACCAGTGGAGTTGGTGCTAATGTTTGGAATCCAAAACAGCCTACCAGACAAAACGCGATACTGCCGAAAATCAAGTGCGAGGTTGTAAAACTTACGCATATGCGGCTTCTCGACGTTGTTTGGGGCTCCGTTGGACCAAGCAGAAGCTGACAGTGATGCTGCGGTGAGGCCCAATGGGCACAAAAAAGCCTGATCACTGAGGTTCCCTGTGGCATCCGTGACAATGTTGTACACGGTGTTGCCGGGACCACCAGCTATACCGGTCATCAAGACATCCTTGATGTTGGTGCGCATGACATCGCGGCGGATACTCAACCCACCAGACTT…
Virus-like contig 56	NODE64715		298	UC	0	1	0	0	NCBI;Viruses;Riboviria;Orthornavirae;Kitrinoviricota;Magsaviricetes;Nodamuvirales;Nodaviridae;Alphanodavirus;	unclassified Nodaviridae	5.39e-48	Black beetle virus (BBV) RNA2 sequence for coat protein precursor	76.51	Black beetle virus (BBV) RNA2 sequence for coat protein precursor	GGGATAGTACCAGCGAATGCGAGAGAAGATTTCAAGATGGATTTGACCCTCTCCCACATCGACGCGTTTTGAGCTGCTACGACTGCAACAGGCAACGACTTGGCCACGTGTCGGTATTCCTTCAACGCGAACTCGTCTAGCGGAGGCGAGTCGTGGCCAAATTGGTATATCATGGCATTGGGGTTAGGGCGGTCCTCGATGCAAGCCCAGGAGTTAACCATGGCTGCATTCACGGCGCCGGTTGGGGTGCTGACACGGATGACAATCGTGTCCATGTGTCCCCAGCCGACTATCCCAC
Virus-like contig 57	NODE36218		417	UC	0	2.1	0	0	NCBI;Viruses;Riboviria;Orthornavirae;Pisuviricota;Pisoniviricetes;Picornavirales;Dicistroviridae;Cripavirus;Aphid lethal paralysis virus;	aphid lethal paralysis virus -sequence	0	Aphid lethal paralysis virus nonstructural polyprotein gene, partial cds; and capsid protein precursor, gene, complete cds	98.08	Aphid lethal paralysis virus nonstructural polyprotein gene, partial cds; and capsid protein precursor, gene, complete cds	TGAAGGCGAAAATCGACGTGGATTTGGACAAATATTTATGTTAGGCGGTCGATTAGGTATGATACCGAAACACTTCCTTTCAGTAATGGAACATTATGTAGAAACTTATGGACAAGAAAACTGCTTCTTTGTATTGGAAAATTGTAGTAATAGTATATCTCCATTAATACCATGCTCTGTTATCTTAACAGAAGAGAATCACATTCGTGACGCTCACAGAGATATTGCTATAGTACAACTCCCAACAAATGTAGGTGGTTTTGCACAAGCTTATAAACACATTATTGACGAAACTGATTTGGCCCGTGTATCTGATTCCCCTGCTATTTTAGCGAGGTATCAAGGTGCATCTGAACGTGACAAGAAAACCGGAACTAATTATTACAGAGAAATCTTTTG…
Virus-like contig 58	NODE10989		1158	DC	0	0	5.48	0	NCBI;Viruses;Riboviria;Orthornavirae;Kitrinoviricota;Alsuviricetes;Martellivirales;Bromoviridae;Cucumovirus;Cucumber mosaic virus;Cucumber mosaic virus (strain KIN);	plant infecting viral sequence	0	Cucumber mosaic virus isolate WicDS movement protein and coat protein (CP) genes, complete cds	100	Cucumber mosaic virus isolate 294Saff coat protein (CP) gene, complete cds	TAAGACTCTTGTGTTGCCTTACAACAGATTAGCTGAGCATTCGAAACCGTCAGCCGTCGCTCGCCTGTTGAAGTCGCAGTTAAACAACGTTAGCTCATCGCGCTATCTTTTGCCGAACGTTGCTCTTAATCAAAATGCGTCTGGGCACGAGTCAGAGATTTTAAACGAAAGCCCTCCCATCGCTATAGGGAGTCCGTCCGCGTCCCGTAACAATAGCTTCAGATCGCAGGTGGTTAACGGTCTTTAGTGTTTTGTTACGTTGTACCTATGTATATATATACTACGTTTATCTTCCGTATGTAAATACATGTGAGTCTAGAGTCCCGTGTGAGTTGTAACGGTAGACATCTGTGACGCGAAGCCGCCTGAAGATTTCCCATCTGGGGTTAGTAAGTCCAC…
Virus-like contig 59	NODE22644		539	DC	0	0	2.19	0	NCBI;Viruses;Riboviria;Orthornavirae;Pisuviricota;Duplopiviricetes;Durnavirales;Hypoviridae;Hypovirus;Cryphonectria hypovirus 1;	lab contamination	0	Cryphonectria hypovirus 1 strain CR23, complete genome	99.07	Cryphonectria hypovirus 1 strain CR23, complete genome	GTGCCCGTTACCTAGTAACTGCATGGCCATATCGACTGGTATGTGATGAGCATACCTCAGTTTACCTTGCTCTAGAATACGCTGCAAGTGATCCTCATCTTCCCCGAAAGGAAGGTGAAGTTCAAAGTAACGATTGTACCGCAAGGCCCATTCGCTCTGCCTTACGCCTGCGAGAGCCATAAGATGGATGAATAAAAGTGACTTCCTCACGTTTTGCTCCTCCTTCTTGGCTTCTTCAGGGTTAGATAGATCGGATGTGTACTTGATTGATATGTACGGCAGTTCCGGGTGAACACAGCCATCGACTTCGGTTAGTCGGGGAACTCTATACTGCCCCGCAACCAACCTCGAAGAGAAGAAAATACCACTAGGGTACTTGACAGGCGGGTCGCCTGTGCC…
Virus-like contig 60	NODE24577		498	DC	0	0.44	3.43	0.54	NCBI;Viruses;Riboviria;Orthornavirae;Pisuviricota;Duplopiviricetes;Durnavirales;Hypoviridae;Hypovirus;Cryphonectria hypovirus 1;	lab contamination	0	Cryphonectria hypovirus 1 strain M56-1, complete genome	100	PREDICTED: Monopterus albus ephrin type-A receptor 2-like (LOC109959053), mRNA	GGGAACTTGGCCTGCCTGATCCACCGAAGGAATGCTTCTTGTCGTGGCGACGACCTAAAGCCTTGCTTCCAGTTCGGGTTCACATTGATGACCTGCATTTTAATCCTATCTTGTTGACTGACGAGCTCATAGCGTTGATTGATGTGGTGTTCTTTGCAGAGACGATTCAGATCCTCTGCGTATTCTATGGCAAACCTCTTGTACAGTGCGGGCTGGAACGCCGTCACAAGCGCGTGACCGGCACCCCTCTCGCACGAGGTGTACAAGAATTTAGAAGGACTGCTTTGATAATAACGGAAAGCGGTCCTTCGCATCAGAATAGCCGTAGGGTTCTGCACCATCAAGAATTGAGGCAGTTGTTCGCGTTCAATCGAGAGCATCTGCTCTTCCGTGAACCGA…
Virus-like contig 61	NODE25365		483	DC	0	0	2.39	0	NCBI;Viruses;Riboviria;Orthornavirae;Pisuviricota;Duplopiviricetes;Durnavirales;Hypoviridae;Hypovirus;Cryphonectria hypovirus 1;	lab contamination	0	Cryphonectria hypovirus 1 isolate Marche, complete genome	99.17	Cryphonectria hypovirus 1 isolate Marche, complete genome	GTACGTTCCGGACGTGTGGCATTTCTTCATGGTGACGCAACCTCGTCACCTCAAAACCACTGACCCATTGATCGGACCGGCCCGGGAGGGGCTGTCCATTGTCAAAAGGATGGATGTAGTCAGTTGTTTCGATCGGTTTAGGCGTTGAAGGGTTCGTATTATCTTTGGCCAGTTGGCCAGGTTCAGCTAGACCCTTCGCTAGCTTAAGCCCATTTCGAACCCACTGATGATTCTCAAACAAGAAATGTTTGCCCGCTTTGACGTAATCAGCAATTGAACCTTCCTCGGCACCAACAAGGATGTTAGGATCGTTCCAGATGATGACCTCGAGAACGGCCTTAATCTCCTTGTAGTTCTGGAAGGTTTCGCCAGCGACGATATGCACACATCTGTCACTGT…
Virus-like contig 62	NODE31433		404	DC	0	0	2.52	0	NCBI;Viruses;Riboviria;Orthornavirae;Pisuviricota;Duplopiviricetes;Durnavirales;Hypoviridae;Hypovirus;Cryphonectria hypovirus 1;	lab contamination	0	Cryphonectria hypovirus 1 isolate Marche, complete genome	99.01	Cryphonectria hypovirus 1 isolate Marche, complete genome	CGGGAGTTACTTGATTATTAAACAAAAGTTCGAAGCATCGACCCTCCCCGGTCGGTAAACGAAGAGGGTCAACCTCCACCCCTTTCTCGTGGCTGTCCACGAAGGTGGACCTCCTGGGAACAAGCTGTTGCCTAGGAGCCTCCTTCGCCTCTTCCATAGGGACGAGATGAGGTTTTGCTTCATTGACTTTTGTTGCGCGCACCAGCTCAGCAGTTGCTGCGTGACTTAGGCCTATCGCTCTCGCCATGTGGTCCTGCCACTTGCGAGATTTCTGGGCCCAGAGTTTGATGAAGCCTTCCTTGGAAAGCTTCAAACCGGTGGGGACGTCCTTCTCGTTCCAGAACCTCGCGTGCTGTCGATTCGTCAACAATGAGATAGGAACGGACGCATCTCCATCGT…
Virus-like contig 63	NODE59649		278	DC	0	0	1.87	0	NCBI;Viruses;Riboviria;Orthornavirae;Pisuviricota;Duplopiviricetes;Durnavirales;Hypoviridae;Hypovirus;Cryphonectria hypovirus 1;	lab contamination	4.07e-125	Cryphonectria hypovirus 1 strain CR23, complete genome	98.92	Cryphonectria hypovirus 1 strain CR23, complete genome	CTTTCTAGTGCATACTGCTACGGTGTACGGCGCTGAGGAAGCCTTTCTGCTCCCGTTCACGCACCATGCAAGAGTGTATCCCCCCCCTCGTCCAGGGAGGGAGATCGCGTTTGGTTCATGGTGCAAGAACTACGAGTTCACGGCGGAAAGGTATTGGTATGACGCGGACTGGAAACTGAGGGTCCACGAAACCAACCACGATTTTGACAGGTTGATCGAAATAACAAAAACCTGTCGCCGCAATCCCCCCGAAGAGAACCTGCAGGCCAGACTGAAAG
Virus-like contig 64	NODE66662		266	DC	0	0	2.27	0	NCBI;Viruses;Riboviria;	unclassified RNA viral sequence	9.77	Mycolicibacterium insubricum JCM 16366 DNA, nearly complete genome	93.33	Coregonus sp. 'balchen' genome assembly, chromosome: 17	GAAAGTTCCTGGATACATCGCCAAAGGATGGGATGATGACTCAATCCTTTTGGCTGCTTTCGACTATGTCGATGAGTTCGCGTCCGTTTTCGTACCTCAAGAGCGTACAGATGCTGCTGCAATTCTTACAGCTGACAACAAGGTCACTTTGCGTGATTGGGTATGTAGATACTTAGGTCTACAATATTTCACACGCCCGTGGCTCTTCAAATCAGTTAACTGGTTTGTTGGCACTCAAGTGGGTGAAGTTGTCGTTAGGACCGGAG
Virus-like contig 65	NODE16901	Included in the Figure 2 with selected virus-like contigs	746	DC	0.45	0.75	3.23	0	NCBI;Viruses;Riboviria;unclassified Riboviria;unclassified RNA viruses ShiM-2016;Beihai hermit crab virus 3;	unclassified RNA viral sequence	2.47	Epinephelus fuscoguttatus DNA, LG20, complete sequence	100	Bacteroides sp. A1C1 chromosome, complete genome	GTGCTTGCTGTGAGCTCCCTATTGATCCTTAATATGAGGGTTGCCAGGGTAGGAAATCCTGTCGCAGGATACTTGGTGGTCTTCAACCCAGAATATGGATATAGATACCCATACATTGCTGCATGCAGGAATGCATCAACGTCCGGTACCATGTCACCCAACAACATACCTAGAGGAAAGTCCTCATAGGTGGTTAAGATGTTGAGAGCCCAAGATATGATCATCATTCCTGTGTACGCTGCTTGATCCACCATCCATAATACCCTATCGACATTCATAGACGATGCATTCGTGGCCATCATGCGGAAGGCCTCATACAGTTGATGTTTTGTCAAATCACGCACCCTAACCAAATCACGGAATACTGTAATCATTTGGCGGCCCAAATCTATTGTCCCA…
Virus-like contig 66	NODE1042	Included in the Figure 2 with selected virus-like contigs	4504	DC	0	0.00444	11.08	0	NCBI;Viruses;Riboviria;Orthornavirae;Kitrinoviricota;Tolucaviricetes;Tolivirales;Tombusviridae;unclassified Tombusviridae;Caledonia beadlet anemone tombus-like virus 1;	unclassified Tombusviridae	5.1e-12	Yongsan tombus-like virus 1 strain A16.1368/ROK/2016 hypothetical protein 1, hypothetical protein 2, and hypothetical protein 3 genes, complete cds >gi|1473096533|gb|MH703057.1| Yongsan tombus-like virus 1 strain A16.1368/ROK/2016 hypothetical protein 1, hypothetical protein 2, and hypothetical protein 3 genes, complete cds	100	PREDICTED: Austrofundulus limnaeus filaggrin-2-like (LOC106519606), transcript variant X2, mRNA	GCCGGCATTTGACGTACAACGTCTACCATCAAATTGATATGTATGTATGTTCATGGGGGCCCGGGAGGTATTATCCCTATTTCCCATGCAACAGCCCCTAGGGGCTCATCCGATCCGATTGGGATCAGGTGGTTCGGAGGTGGTGACAGTTCCAGCCTGAATGTCTAGAGCGGCACCGGCTTCGCGTGGTTGGCGATGCAAAGATGCTTTACTAAATAGCTGCGACAAGGCCGTGACGGTCCCCTGAATCATGTTTAATTGGGAAGCGAAGTTGGCCATACTCTCTAGCGTTGATGGAGGGCTAGATGCAGCAACGGGCGGCGCTCTACTAGGTTGCGATAGAATCGTAGTAAGGGTACTGCTAACATTGAACGGGGCGACTAACACTTTGACGGAACT…
Virus-like contig 67	NODE36924		361	DC	0	0	1.25	0	NCBI;Viruses;Riboviria;Orthornavirae;Pisuviricota;Duplopiviricetes;Durnavirales;Hypoviridae;Hypovirus;Cryphonectria hypovirus 1;	lab contamination	2.31e-180	Cryphonectria hypovirus 1 isolate Marche, complete genome	99.45	Cryphonectria hypovirus 1 isolate Marche, complete genome	ATGGATGAGGAACCTTTACCGTACAGCGCAAATCACAACTGCACCACCGTGATCCTCAAGGGGATCATGTATCGTAGTGCATTGGGGTTTGTTTTCGCATATGCGGTGTCGTGGGCAGTGTATCTGGTCCTCCGGCCGCCTCAGGCCGCGGCCACCGTTTATCACTGGATGTACCCCGAACGTTCATGGGACACATCAAGGCTATATCACCTGCTAGGTTTCGCAGCAGGGGGAACAGTGCCAATGGAAGTGATAGATGAGGAGCCTATCGAGGAAAAGCCGTCGGATGTTGGCCGGTCAGAGCCAATACCCGACAACGAAAAGCAAAAAGAATCTGACTATGACCAAGAATGGTGGGGAA
Virus-like contig 68	NODE58880		279	DC	0	0	3.72	0	NCBI;Viruses;Riboviria;Orthornavirae;Pisuviricota;Duplopiviricetes;Durnavirales;Hypoviridae;Hypovirus;Cryphonectria hypovirus 1;	lab contamination	4.66e-137	Cryphonectria hypovirus 1 strain CR23, complete genome	99.64	Cryphonectria hypovirus 1 strain CR23, complete genome	GTTACATGGGGCATCGGTGGCGTCCCCACAATCACGCGACCAAGATATCCTTGTGATGGGATGTGGGTGGAAGACCCTTCTTCCCGTAAGTCTTATGCACACAAGGTTCTTCTACACCAACGGGAACATGCAGAGATTGGCATGTGGCAAGCGCAGGTAAATGAGCTCAAGGCCCAGAAACTAGCCCTTCAATCACAGCTGAGATCGGTTTGTACCCGCAGAAGCACTGCGAGTCGCATCTTACGACGCATCCGACCACCGGATAAACCTGTTTGCGGT
Virus-like contig 69	NODE71474		260	DC	0	0	1.1	0	NCBI;Viruses;Riboviria;Orthornavirae;Pisuviricota;Duplopiviricetes;Durnavirales;Hypoviridae;Hypovirus;Cryphonectria hypovirus 1;	lab contamination	1.08e-125	Cryphonectria hypovirus 1 isolate Marche, complete genome	100	Bradyrhizobium sp. SK17 chromosome, complete genome	GATGAATAGTGGTAGAAACCTGATGCTTCGGGTTGCGATGCCCCTGCAAGGGACGAGGATGTCAAAACCCCCGTCCTCGCGCGGACGAGACCTGGCTTTCCCGGGTTGGTCAGAGATGAAATTCACCGTCGTCTCTGATCTAACCCAGTCAGCGTTGGCAGTCACGTTAAGCACCGGTGAACGATTGTCTCCGAATTCAAGCTTCATCAAGACACCGATGACGTCATACCACAAGTCACGGAGACGGTGGAACACGGGCG
Virus-like contig 70	NODE71909		259	DC	0	0	2.09	0	NCBI;Viruses;Riboviria;Orthornavirae;Pisuviricota;Duplopiviricetes;Durnavirales;Hypoviridae;Hypovirus;Cryphonectria hypovirus 1;	lab contamination	1.59e-123	Cryphonectria hypovirus 1 isolate Marche, complete genome	100	Shewanella oneidensis MR-1 chromosome	TGGCACGTGATCTCCTCTTGTCCCCATGGTAGGGATCAAGAGTGTCGATGACGGGTCACTGGAAAACTCCTCACTTGAATGGACAAGTTCCTTCTTTCCCGCTTCTTCCACGAAGAAAAACAGACGGCACCAGGCGTCACACGCGTAGCCGTAGCAAAGATTGGTCCAGACCAACCAGAGCACGGGCGGAAGCAATATGTAATCACCTGGGTCAACATGCAGGTAAAACTGGATGTACGGTACGTAAAGTGTATAAAAC
Virus-like contig 71	NODE82047		247	DC	0	0	3.83	0	NCBI;Viruses;Riboviria;Orthornavirae;Pisuviricota;Duplopiviricetes;Durnavirales;Hypoviridae;Hypovirus;Cryphonectria hypovirus 1;	lab contamination	9.51e-120	Cryphonectria hypovirus 1 isolate Marche, complete genome	99.6	Cryphonectria hypovirus 1 isolate Marche, complete genome	GAAGAATGGAAAGGACCAACCATATTCATGAGCGCAACCCCTGTTGCTCTCCATGGGATGGCCGACATTCCTTTTCTTGAACCAACACTGCCAAAACGATTCAACCTGACTGTTTATAAGGTTGACTCTGATGACGTGTTGGAAATGTGGAACAGGGCCCGGAATCAGTTCGCTGATCAACCCGCATTATTGGCTCGGCCAATGATCATCGTCCCCACATACAATGAACTCAAGAAAACGATTGCCG
Virus-like contig 72	NODE89621		241	DC	0	0.62	2.03	0	NCBI;Viruses;Riboviria;Orthornavirae;Pisuviricota;Duplopiviricetes;Durnavirales;Hypoviridae;Hypovirus;Cryphonectria hypovirus 1;	lab contamination	4.48e-111	Cryphonectria hypovirus 1 isolate Marche, complete genome	97.93	Cryphonectria hypovirus 1 isolate Marche, complete genome	CCGATTTTCCCTGTTTTAAGGTTGGGTTGTTTGGTGATCAGGGAAACACCATCCGCGGAACGCGGTAAATTGCAACCTCTAAGGCAACCAATTTGCCAGTCAGGCCAGAACGTGTCTGCCAGTTCTTCGGCGAACCAGGTCACAGCACGATCAACTATGCTGGCGCCCGACCGAGTTTCATCCGTCAGGTACCGTATCTTGTTGATGTAGCTGCGAGGCGGTGCTAAGTTGTATGAAGTTG
Virus-like contig 73	NODE9060		1379	DC	17.89	22.9	22.53	29.74	NCBI;Viruses;Riboviria;Pararnavirae;Artverviricota;Revtraviricetes;Ortervirales;Retroviridae;Orthoretrovirinae;Lentivirus;Human immunodeficiency virus 1;	endogenised viral element	0.000743	Austropotamobius pallipes microsatellite Ap1 sequence	100	Pipistrellus pipistrellus genome assembly, chromosome: 7	AGGGTAGGAGAGGGGGAGACACAGGAAGTGGGAGAATGGAGGAGGGCACACAAGGGATACCACAGGTTGACACAGCAGGACTAGAACAAATTTTGAGCCGAGCTTGTGAAAAGGTCATGAGATGCGAGACAGGACATGACCAGCATGAAGGAAACAATAGCTAAGCTTGAGGAGGAGCTAAGGTCAACCAAAGAGGAATTACAAAGCCTCAAGGGAAAACCAACTCATAACGAAAATAGATCGAAAGATACCAATGTGGGGAGCAACAATGCGGTGGAAGGACCTCCAGTAGGGACTTGCACATTTGCAGAGATGCTGCAAAGGGACCCAAATGTCAGGAGAGCTGTACATGAAGTAGCAATGCAGGCAGCAACTTCCCAGGAAGCAGCAAGGAATACG…
Virus-like contig 74	NODE78181		252	DC	0	0	1.18	0	NCBI;Viruses;Riboviria;Orthornavirae;Lenarviricota;Allassoviricetes;Levivirales;Leviviridae;unclassified Leviviridae;Leviviridae sp.;	bacteriophage sequence	0.75	Leviviridae sp. isolate H1_Bulk_Litter_6_scaffold_4691_e_1269 sequence	96.3	Pseudomonas putida strain 15420352 chromosome, complete genome	GTTGAGGTTGATGCCATGCAGCATCAGACGATTGCGTAACCAAGTGCCGTAGCCAGTCTGCTTGAGCCCGTTGAGAAGCGGCTCGATGCAGATAACCCTATCGGTCTTGGCGTCCTTGCGGACAGTGGTCAGATCACTACCAGGTACTAGTTCGACATTGACGTAATCGCCGTCAAACCACCCTGGAAACTCACCCAAGAATTCCGGGAGAGTAGCGATCATGTTTTGCGTGCACTGCAAGGTAGATGTAAC
Virus-like contig 75	NODE74062		256	DC	0	0	3.79	0	NCBI;Viruses;Riboviria;Orthornavirae;Pisuviricota;Pisoniviricetes;Sobelivirales;Solemoviridae;Sobemovirus;	plant infecting viral sequence	0.06	Eremomyces bilateralis CBS 781.70 vesicular-fusion protein sec17 (P152DRAFT_493249), partial mRNA	100	PREDICTED: Lynx canadensis olfactory receptor-like protein OLF3 (LOC115502060), mRNA	TAATGGTATTTCTACCATCACGAATTCAACTCTCTCATTCATACTGCCAAACTTAACCGGATACTTTGCAGTATCTAACTTCACTTGACGCCCAGACTTGACCATGTACATTTCTGCACTAAAGCCATGCCATACATGAGCAGCGGTTAGCAAATACGTTGATCCGAGGTACGAAACCCTAGACCCGTAACCTATCACTTTAGATCCATTGGTCAAAGCCACCAAACCATCAGGCTCACCATTTGTTTTAACCGCG
Virus-like contig 76	NODE6050		1883	DC	0	0	4.61	0.22	NCBI;Viruses;Riboviria;Orthornavirae;Pisuviricota;Pisoniviricetes;Sobelivirales;Solemoviridae;Sobemovirus;	plant infecting viral sequence	5.65e-07	Papaya lethal yellowing virus isolate 26, complete genome	96.43	PREDICTED: Lynx canadensis peroxidasin like (PXDNL), mRNA	CGACAGGTGCGTACAGCGATTGTGCTGATATCTCCATCAGAGTTGAGGACGGCGAGTGTACTAGTTGTCGAAGGATAGAAGCATTAAATTGCCACTTACCTTGTGACCTGGAAGACTGCCCCAAACATTACAATTCCGACGATTTCGCGTGGGATCACCTACTCGGTGGTTGGTTTGACCCGGCTAAAGAGGGTTTTGAACGCGTGGAAGAGACGGTTTGGCAAAAGACGAGCGGTGAACATACCATCCGCTTCAGTACTCGAATTCTCGGTGTTGCAAAATACCTTAATTCTGAGTCCGATTCAGAATGATTGCAAAATTTCTCTGGAGTCTTTTGGTAGCGGTCGCAGCAATGTGTCCGCTGACCCAGTGGTTGATGTCTGGTTACCCTCTCCTAAC…
Virus-like contig 77	NODE487		2619	DC	5.09	8.21	9.3	5.8	NA	misclassified host sequence	9.02e-19	Phytophthora infestans T30-4 conserved hypothetical protein (PITG_15467) mRNA, complete cds	93.94	Acomys russatus genome assembly, chromosome: 7	GGAGAGGCTTCTATAGATTGTTCTGGAGGCGGTAATCGGGGGAGAGGAGGAGGCACCTCTAGGATCTCCATATTTTCCAACTTACTCAAAATCTGTGCTGCAGACTCATCTTTTATCTGTCTTGAAGGAATTTTCGGAAGCTCTGTTGCGCAAGTCTTTTGTTGGTTTGTTGGGGGTGGCTGCCGAGGGAGGGGCGGAGGCACTACTTGAATCTCCATTCTCTCCAACTCATTTAAGAGCTGCTTTGGAGACAAGTGTTGGAAATGTGGTTTAGTAACCTCTTGAGGCCTGGATGAAAATGACTCTGAAGTATGCATTAGAGATTTTGGGGTCTGTGATGAAGGAAGATTTTGAGGTGGTGGCGGAGAGGGCCTCGGAATGTGTGTTCGATATGACTTT…
Virus-like contig 78	NODE14015		948	DF	0	0	0	2.54	NCBI;Viruses;Duplodnaviria;Heunggongvirae;Uroviricota;Caudoviricetes;Caudovirales;Podoviridae;	bacteriophage sequence	0	Siphoviridae sp. isolate 509, complete genome	100	PREDICTED: Prosopis alba GABA transporter 1-like (LOC114762621), transcript variant X2, mRNA	GTTTAACTCAGCTAAAAAGGAAGTAGTTGCTGCCGCTTATAAGCTGATTCTCGACCGCATGACTGGGCAGAAGAAACTGCATCCGAATGTCATGATTGTCTGTGCTGGTAACAAAGCAACTGACCGTGCAATTGTTAACCCTATTGGTACTGCAATGCAGTCTCGTGTTGTCCACTTCGAAATGGAATTGAACTTCGACATCTTCGTTGAAGATGTAATGATTCCTTACGGATGGGATGAGCGTCTGGTCGCATTCCTTCATGCTAATACATCTTATCTGCATGACTTCGACCCAGCCCACAAGAACAAAACGTTCTGTTGTCCTCGTACTTGGGACTTTGTTAACAAAGACCTTAAAAACCAGCCTCCTGGGGCTTTACCTGATGAGGACTCTATTTA…
Virus-like contig 79	NODE124003		238	DF	0	0	0	2.52	NCBI;Viruses;Riboviria;Orthornavirae;Kitrinoviricota;Tolucaviricetes;Tolivirales;Tombusviridae;unclassified Tombusviridae;Plasmopara viticola associated tombus-like virus 2;	unclassified Tombusviridae	0.02	Brassica caulorapa tombusvirus strain pt079-tom-25, complete genome	93.33	PREDICTED: Elaeis guineensis uncharacterized LOC105046105 (LOC105046105), mRNA	TGATGGCATCGATGGTGTCCATTATGATGAGCCGCATGATGAGCTTGTTGAGGAGTCAGAGATGAAGGACGGAAAACGCGTCGTTGTTAAACGTCGCCCGAGGTTGGGGAACGGACTTTGGTGGGTCGCATATGCCCTTGCAGCCCGCGAGAAGTTCCCAGACCCATCTGATACGAAAGCCATGCGCCGGACGGTCCACAAGTGGATTTCCGAACAGATGGCCGAGGCCAAAGTCACC
Virus-like contig 80	NODE80036		273	DF	0	0	0	0	NCBI;Viruses;Duplodnaviria;Heunggongvirae;Uroviricota;Caudoviricetes;Caudovirales;Siphoviridae;unclassified Siphoviridae;	bacteriophage sequence	1e-94	Aeromonas phage AhSzw-1, complete genome >gi|1372205260|gb|MG676225.1| Aeromonas phage AhSzw-1, complete genome	93.94	Aeromonas caviae strain R25-2 chromosome, complete genome	GTTTCTTCGAGCCAGCGATCCAGAGCGCGATCATGGTTCGAGTTAACGATCACGATCGTGGCTTCGGTGTCATCCAACAGGCTTTGCAGCACTCCGGCGGCGTCGTCTACGTCATCGGCTACAGTGCGGCCCATCTGGGAAGCAAGGAACAGGCCGGATCCACGGTTGTGATGGTTGCGGCTGGTGAAGTCGTGCAAATCATGCAACACAACATAGGCGGCGGCGGTCTGGTTGCAAAGGGTGATCAGGTTGTTAAATTCGTCACCGTCCAGC
Virus-like contig 81	NODE153795		155	DF	1666.39	1687.04	2100.61	1817.24	NCBI;Viruses;Nudiviridae;unclassified Nudiviridae;Penaeus monodon nudivirus;	misclassified host sequence	6.6e-05	Cherax quadricarinatus clone cherax_110 mRNA sequence	88.89	PREDICTED: Fukomys damarensis uncharacterized LOC104870997 (LOC104870997), transcript variant X2, ncRNA	AAGCAGTTCCTCTGTGACGGCCTTTCTGATTGCTACATGAGCGACGACGAGCTGCAGTGCAGCGAGTGTAACGAAGGCTTCTTGTGCTCTGACGGTCGCTGCATCATTGACAAGTACGTCTGTGACGACTACGAGGACTGTATCCGTGGCGACGA
Virus-like contig 82	NODE139038		231	DF	0	0	0	1.26	NCBI;Viruses;Riboviria;Orthornavirae;Pisuviricota;Pisoniviricetes;Picornavirales;Marnaviridae;Salisharnavirus;Britarnavirus 1;Marine RNA virus BC-1;	unclassified RNA viral sequence	0.06	PREDICTED: Gouania willdenowi septin 6 (sept6), transcript variant X1, mRNA	100	PREDICTED: Papaver somniferum L-galactono-1,4-lactone dehydrogenase, mitochondrial-like (LOC113322103), mRNA	TCCCAATTAGGTTTAAACTTAGGTGGACCCCATATATTTTCCACGCTACACACATCTTTGATGTGGCGTGACAAGTCAGAGGTAACAACTTGTGATTTTTGACTGGTCCTCAGTCTTGTGCTGCCTAATACGTCTATAAACTCATGTGGTTCAAGATTTGCGGCTTTGCAGTGTGGATAAATTCTTTCTGTTTCAATAATTGTTCTTCCATACTGGGTTGGTAAATCCGTA
Virus-like contig 83	NODE32326	Included in the Figure 2 with selected virus-like contigs	431	DF	0	0	0	2.5	NCBI;Viruses;Riboviria;unclassified Riboviria;unclassified RNA viruses ShiM-2016;Hubei sobemo-like virus 43;	unclassified RNA viral sequence	1.47e-06	Hubei sobemo-like virus 43 strain arthropodmix11560 hypothetical protein genes, complete cds	93.55	Hubei sobemo-like virus 6 strain spider128669 hypothetical protein 1 and hypothetical protein 2 genes, complete cds	CCGGAAGGGACTTTATCGCCCTGCCACTACGCAAATTCGCAATGATATGGGGAAATATCTGACAGTGGGAGTTCGTACTGATGGTATTAACGCACCCCGATTTCATTATTCCTGGTTCCAATTGTTCATAAACAGCTCCATCACTCAAAACAAGCCTTGGATGGAAAAAGGCTCCTCTATACATCCTCTCGGCTAATCGCCTCCATTCAGTTTTCTTATCGACCTCGGATGTTATGAGGCGATGACGCAACTCCAAATCTAGCATGATCCACTCAATGTGCGCGGTCCAATCCCAAGCCGTCTTATCAAGGCCAATGTCGAAACGGTTTTGACGGAACAAGAGATTCAACTCCTTCCAACCCCCCGAACAGAACTGGAGGCCCTGGAAGCTAGGCGTGT…
Virus-like contig 84	NODE2771	Included in the Figure 2 with selected virus-like contigs	2981	DF	0	0	0	10.06	NCBI;Viruses;Riboviria;Orthornavirae;Kitrinoviricota;Tolucaviricetes;Tolivirales;Tombusviridae;unclassified Tombusviridae;Caledonia beadlet anemone tombus-like virus 1;	unclassified Tombusviridae	0.00569	Riboviria sp. isolate tit162shi2nc genomic sequence	90.24	Riboviria sp. isolate tit162shi2nc genomic sequence	CGTGGTCATGCCATCCGCAGCGGCAGGTTTGTCCGAGCTATTGAGTGTCAATGGCGAGGAGTTATATAAAGAGTTCATCCGACTTGCAGCTGAAGACCCCACAGCGCGCCCAGCAATCCTTGAACGCAAACTCAAGGCATTCTCTGGGCGGGCATGGACGTGGGGCGGAATATCCCGACGCGAACAATCAAGGTTGTTGGAGGCATGTCGTAAACCGCAAGCGGTTCACGTCACGCCCGATCAACCGCCCTTGGTACCACTTGCGCCCGTTCAACGGGGAGAAGCTATGGCCCTCTCAAAAGAGCCGGCTAAAGAAACCACTAAGCGTACACGCAAATCAGGACGCGGATGTCGTCAGAGGCGCACGATACGCAGACTTAAGGAGTGGTACTACACTCG…
Virus-like contig 85	NODE111152		245	DF	0	0	0	2.42	NCBI;Viruses;Duplodnaviria;Heunggongvirae;Uroviricota;Caudoviricetes;Caudovirales;Podoviridae;	bacteriophage sequence	0.73	Haemonchus contortus strain NZ_Hco_NP chromosome 4	96.15	Pleurogenidae gen. sp. 1 OK-2019 isolate PL12K2a large subunit ribosomal RNA gene, partial sequence	TGTCTTTCGCCCACCTATATGGTGGGCATTTTTTTGGTTGTTACTCACTCTGGAAAGTAAATATGAAATTTTCTGACTTACTGTGGGCAATCATATTCGTATTGTTCACTGCTTTTCTTTATGGGGTAGTTCTGCCTAATGCAGTATCTGCCGCAGATAGTATAAGTGTAACAATAGGGTTGATTGTCTCTATTATGTGGCCTGTTTGTGCAGGCCGTGTTATTTATCTAATCGTTAAGAAACGG
Virus-like contig 86	NODE132376		234	DF	0	0	0	1.29	NCBI;Viruses;Riboviria;Orthornavirae;Kitrinoviricota;Alsuviricetes;Tymovirales;Deltaflexiviridae;Deltaflexivirus;	plant/fungus infecting viral sequence	2.11e-07	Fusarium graminearum deltaflexivirus 1 isolate BJ59, complete genome	96.15	PREDICTED: Bos indicus x Bos taurus pregnancy-associated glycoprotein 1-like (LOC113886000), mRNA	GGCGAAATGGCGTTTCGATGCGTTCGCAAGCCAGACTGTCTCAGATTTCTCCTTGGGACGCATCTTCATGGATTCTCCCTATGCCACTTACCTGGAAACTAAGGTTTTGCAGCATGTTCGGCCTAGTACATACCTGCACTACCGTGCAAGCCCCGACGACTTGTCCCAATGGTATCAACGAAACTGGCGCCCGGGCCTCATGACCGCTAATGATTACACCGCTTGGGATTCGGG
Virus-like contig 87	NODE20196		650	DF	0	0	0	4.68	NCBI;Viruses;Duplodnaviria;Heunggongvirae;Uroviricota;Caudoviricetes;Caudovirales;Myoviridae;unclassified Myoviridae;Myoviridae sp.;	bacteriophage sequence	0	Myoviridae sp. isolate 443, complete genome	98.31	Myoviridae sp. isolate 443, complete genome	GCCGTTGGTTTCTGGGTTGTTCTGAGGGTCTACTTCTTCAACTGCTTCTGGAGCAGTAGACATATTCAGAATCTCATCATCCGACATTGTAAAAATGTCGGAAGCTGATTTTGCAGCTTCCGTAGTCATGGTATTTCTCCGGTTAATTATTCTTCGTCATCTTCAGGTTCGGCACGTACTGTGTCGAGTTCTTCCTGAATACTAGGAAGTAAGCCAGCTTCTGACTCACCCATACGAATAGCGAGGTCGAGCCAACGACGTAAATGACCAGCAGCCTGTGCCATATTCAGTGCATCAGCACGGTTCTCAGCAGACAGCAGTGGGTCACCAGACTCCTGCACGTAACGAGCACAATGCTCTACGCAGAATTTTTGTAGGATAACGTCACGGAATAGTTTG…
Virus-like contig 88	NODE35192		408	DF	0	0	0	1.37	NCBI;Viruses;Duplodnaviria;Heunggongvirae;Uroviricota;Caudoviricetes;Caudovirales;Myoviridae;unclassified Myoviridae;Myoviridae sp.;	bacteriophage sequence	0	Myoviridae sp. isolate 443, complete genome	99.51	Myoviridae sp. isolate 443, complete genome	TTCCAGTTCGTCAGCTTCTCAGTTTGAGCCGGGTCTGGTAAAGGCTTCATCGTATCTTGGTGTTCCATAGATATTCCTATTCTAATAGTTTACGGTCGGCCCGAATTTGATTACCCAACTCAATCAGTTGGCTGTCACGGAGTCTAACAGTTGCCCGGAGTTCTTCAACCAAACGTCTGCCTTCTTCAAGACTATTGTCGAGTCTGGCTGCATGGCTTGCAAGACTTGTGCATTGAGAGGTTCCGGCTTGGGCTTGACGTTGATATACCTTGGCTCGCCTTTCAGACTGTTGCATCCGGCTGTCGTAATCACTGCTAACGCGAGCAAGCTCGCTTGCGTAATTACTCTCAGCCGTCTGCAACCTGACAGTAAGTGCACCGACTTCATAGCTGTGTTGTC…
Virus-like contig 89	NODE14172		937	DF	0	0	0	3.29	NCBI;Viruses;Duplodnaviria;Heunggongvirae;Uroviricota;Caudoviricetes;Caudovirales;Siphoviridae;unclassified Siphoviridae;Siphoviridae sp.;	bacteriophage sequence	0	Siphoviridae sp. isolate 509, complete genome	100	PREDICTED: Nymphaea colorata non-specific lipid-transfer protein-like (LOC116263232), mRNA	CAAAAAATATGCTACCGAAGAACGTCTGGGATTCCTGGAATACCTGGGCATGGAAGGTGGCGAGTGGCAGGAGCTACTGAAGCTGCTGGGTATTAAGCATAAAGTCCTCGACTCTATGATTAACCGTCCAGAGTTTAACTGGGCTTACGATTTCTTAGAAAGTAACCGTTATCATGACCGCGAGAAACTGGTTAGCTTAGGTCTGATGAGTAGCATTAATGAACTCTCAGAGTACACCAAACTAACTCATCTGAAATCATTTAAGCACCTGCAAGCGTTGTGCGATTTAAAGGGTATCTTCCATAGCAGTGAAGTGGGAGGCCCATTGTATGGCACTTCCATCGAAACTTTATTGAAATGGGTTAAAAATCACCCGGAAGATATTCCGGCATATAAGAC…
Virus-like contig 90	NODE16138		827	DF	0	0	0	7.07	NCBI;Viruses;Duplodnaviria;Heunggongvirae;Uroviricota;Caudoviricetes;Caudovirales;Siphoviridae;unclassified Siphoviridae;Siphoviridae sp.;	bacteriophage sequence	0	Siphoviridae sp. isolate 509, complete genome	100	Clostridiales bacterium 70B-A genome assembly, chromosome: 1	CGCTCGGATACCTTACGGCCTGGGATATCCAGCAACTGAGATGAACAGTAGAGAGACTTTCCATTGATAACCATTACTTCATTCCTGAGTCAATATGTAATAGTTCACCGAACGGTACAGTAGCACGTCGGTTTCCTAAACAAACCCATATGACAGGTATATCGAACGGGAGTTCTTCCATCGGTGCTACGCACATATCTGAGAAGATAATAGCAGCAGTAGGCTTGTTCTTAATAATCCAGTCACGTACAGGTATCAAAGAAGTACCCCCACGGCCTGTAATCTTAATTTCCTCAAAGGTGTCCTCTTCGGTGATGTCGATTACATCCTGGATTTCATCATCAAATGTGATGAGAGACATCTTTTTAGGATTGAACTGGCTCTTAACATAAGCAACCT…
Virus-like contig 91	NODE16292		818	DF	0	0.03	0	2.68	NCBI;Viruses;Duplodnaviria;Heunggongvirae;Uroviricota;Caudoviricetes;Caudovirales;Siphoviridae;unclassified Siphoviridae;Siphoviridae sp.;	bacteriophage sequence	0	Siphoviridae sp. isolate 509, complete genome	96.67	Bacillus gobiensis strain FJAT-4402 chromosome	GGATAATGTTATATAGCACTGATTATGGAATATGCCCAATCTGCAACAAACGGAAAGGAGTTGCCAATCATAATAAGTGTTCCCGTATTCTTCAGAAGCGTAGAAATAAAGAAGAGTGGGATAACACTCTTAATTCACAGCGTGACTATGAGAATAAGAGAACTGCTCGTAAAGCATCAACTGAGCTTATTCGTCGTAAAAATCACATTGAAGGATATCAGGGGGAATAATGAAAGTTATCACCTATACAACTCACAAAATAGCACTCTATCTTAATCAAAAAATAGAAGTGCCTCTTTGGGTTAAATATATTGCAGTCTACCCTATGACCTATGGAAGTAGTAGTTCTGCATTAATTGGCTTTAGCCATAAACCCAAATTCACTAAGACTGGTATCTG…
Virus-like contig 92	NODE34366		414	DF	0	0	0	3.25	NCBI;Viruses;Duplodnaviria;Heunggongvirae;Uroviricota;Caudoviricetes;Caudovirales;Siphoviridae;unclassified Siphoviridae;Siphoviridae sp.;	bacteriophage sequence	2.21e-143	Siphoviridae sp. isolate 509, complete genome	95.4	Siphoviridae sp. isolate 509, complete genome	TAAACGTAGTGGATTCCTGTCCATGTATATCTGTAACTTCCTGGATGCTGACTCCATCAAACTGGTAGACCGTCAGGTTATTCTCGAAATGTTGGAAACACTCCCTAAGAAGCCATTCGGAGTACTGACTGTACATGACTGCTTCCGTTGCCATCCTAACTATGGCAATGACCTGCGTCGTCAGTACAATCAGATTCTGTCTGACATTGCTAAAAGTGACCTGCTAGGCTTTATCCTGTCTCAGGTACTGGGGCAAGAGTTCTCTGCTGGTAAGCTGGACAATGACATGTGGAAGGATGTGCTGGAGGCTGAATATGCACTCTCTTGAATTAGTATTAGGACACGACAGCCTAATATTCTTAGGTGGAATGTTCTTCGGAATGGTAGTAGGGGCACTCG…
Virus-like contig 93	NODE110071		246	DF	0	0	0	1.23	NCBI;Viruses;Duplodnaviria;Heunggongvirae;Uroviricota;Caudoviricetes;Caudovirales;Siphoviridae;unclassified Siphoviridae;Siphoviridae sp.;	bacteriophage sequence	8.87e-114	Siphoviridae sp. isolate 509, complete genome	100	Crassostrea gigas strain QD chromosome 9	GGGCGACCGTGAACCCGAAATGAAATTGATATTCATATTCGAGCAGGTGTACATAGTGTACAATCTTGCCCTCTTCGCTGGTTCCCACGAAGTAAGTGCACAGGCAAGAAAAGCCCTCTGTTTGCTCCGTGAAGCGTTCGAAAATATGATATTTGAAGATATATACATCTTCAATGCTCAAACCGCCCTGGCGTGTTCTAAGGCTCTTAGAATGGGTGAGGCTGTTTTACAGGAGCTACCTCGTAG
Virus-like contig 94	NODE115606		243	DF	0	0	0	0	NCBI;Viruses;Duplodnaviria;Heunggongvirae;Uroviricota;Caudoviricetes;Caudovirales;Myoviridae;Tevenvirinae;unclassified Tevenvirinae;	bacteriophage sequence	8.79	PREDICTED: Zootoca vivipara transmembrane protein 41A (TMEM41A), mRNA	96.15	PREDICTED: Zootoca vivipara transmembrane protein 41A (TMEM41A), mRNA	GGAGATTGTACCAGCGATTACCTACGCGTCGCAGGAAGCTATCCATCGACGTGAGCTGACTGTACCACCCGCCATGAGGGTGGTTATCTGCCATGGTGATTTGGTAGACATGCAGCTCTTCTGGGGTAATAAGCTTGCAGTAACTATACACCTGATTCATTAAACTCCTCCCGCATCAGTATTACTTCGCTGCTTTGATTTTTCTAAGGCCCCCATACGACTCGATAAGTTCGTTAAGTTGCT
Virus-like contig 95	NODE141048		230	DF	0	0	0	1.3	NCBI;Viruses;	unclassified DNA viral sequence	8.23	Lysobacter capsici strain 55, complete genome	100	Cottoperca gobio genome assembly, chromosome: 24	TATTGAAGAAAGACAAGAAGGGTAGCAGTACGACGTCTCTGCTACCTAAAGCATTCTCCACTGTGGATGCGACTATATTACCACCCACTTATGTGCTCTTTTGCCCGCCTTTAATAACGCGAATCGGTTTCAACCGCTACAAAGTTATATCTGGCATGCTAAGTTTTTTCGACCGTGTCGAACTCGAGGACAGGGACCATCAAACTACATTTCCATTGGACAGTCATGGC
Virus-like contig 96	NODE17939		737	DF	0	0	0	2.88	NCBI;Viruses;Duplodnaviria;Heunggongvirae;Uroviricota;Caudoviricetes;Caudovirales;Siphoviridae;unclassified Siphoviridae;Aeromonas phage Akh-2;	bacteriophage sequence	0	Aeromonas phage AhSzq-1, partial genome >gi|1372205116|gb|MG676224.1| Aeromonas phage AhSzq-1, partial genome	98.11	Aeromonas phage AhSzq-1, partial genome >gi|1372205116|gb|MG676224.1| Aeromonas phage AhSzq-1, partial genome	CGGGTTTACTCAGACTCTCCAGTGATCCTGTGGCGTCCACTGGCATCTATTCAGTTTTCCATCTGTTACGTTTTTACTTCTGCGACCACATCCATAGACACACGTAAAACATGTCCAGCCTTGCCAGCTTTTAGGATGTACCATTTTGCTTTGTTTTCGGTCTTTAGTAGGGAAATTGTCGCCAACCTACTGAGTATGTATATTATACTGCTTTAACCGTAAGCAGTACCCAATCTGTTTCAAGCAACCCCTTTCGAGGTGGGATTCTCCCGCTAAGGAGATTCCCGTCTAAGGAGGAAAACCGCGCTGGCTTCCTCGGATTCCCTAAAGTATGTGAGCTTCTGGCCTTTGAGCGACCATTGGCGTTACGTCGGAGCTGGGTGTGACCCCACAACTGAA…
Virus-like contig 97	NODE142938		229	DF	0	0	0	1.32	NCBI;Viruses;Duplodnaviria;Heunggongvirae;Uroviricota;Caudoviricetes;Caudovirales;Siphoviridae;unclassified Siphoviridae;Aeromonas phage Akh-2;	bacteriophage sequence	1.92e-77	Aeromonas phage AhSzq-1, partial genome >gi|1372205116|gb|MG676224.1| Aeromonas phage AhSzq-1, partial genome	89.08	Aeromonas phage AhSzq-1, partial genome >gi|1372205116|gb|MG676224.1| Aeromonas phage AhSzq-1, partial genome	GAAAGTGGTTTCGTAGTCTTCGCTAGAAACTTGGATAGAGGAAGAACCGTTAACGGCCTTCTGGTGGCTCTAACCATACTTGGTTTCGAACAGATTCTTTTCGGTCAGATAAGACAGGAATACTACGTTCTCTACTTCACGAGCCAAGTCTTCGGACTTAGCGAAACGTAGAGCGCCGATATTCATTGCCGGCAGACCGGTACGAGCAGCAACCAGTTGGCTGATTTCG
Virus-like contig 98	NODE124128		238	DF	0	0	0	1.27	NCBI;Viruses;Duplodnaviria;Heunggongvirae;Uroviricota;Caudoviricetes;Caudovirales;Myoviridae;	bacteriophage sequence	1.45e-09	Pseudomonas phage Lu11, complete genome	100	PREDICTED: Elephantulus edwardii ribonuclease H1 (RNASEH1), mRNA	GTCGGCCAGACGTTTCCACATGCGGTCTTCCTGAACCATCAGGGCTTCCAGAGCTTCGTTGTACTTGGATTCCAGCAGGTCACCGGAAGTACGAACGGAGTCTTTACGCTCGATGAACGGGCGAGCCGACAGGTAGAACTCGTCGGGGTACAGCACGTTGTCACGGGCGTAGGTGGTGTGAACCTGGGACTTGTCAGTAACCATAGTGGCGGTCACGGACTTGGTGTTCACGCGCCAG
Virus-like contig 99	NODE134457		233	DF	0	0	0	1.3	NCBI;Viruses;Riboviria;Orthornavirae;Pisuviricota;Stelpaviricetes;Stellavirales;Astroviridae;unclassified Astroviridae;Culex Bastrovirus-like virus;	unclassified Astroviridae	6.84e-77	Culex Bastrovirus-like virus strain CAVL/Fresno, complete genome >gi|1464252049|gb|MH188020.1| Culex Bastrovirus-like virus strain CAVL/Fresno, complete genome	100	Solanum tuberosum cultivar P8 chromosome 11	GCCCCAACCATCTGATCGTCGGACTCACGAGACACACCACCAACCTCTTCATCAGGGACTCTTCCCCCAATGGTGATTTGACCACATTCATCAATGATAAGACCCCGCTCAATATCACCGCGGAACAGTCCAATGTGGATCTTCAAGCTGTCGATGCTGCTCCGATGCCCAAAGGGGTCACCATGGAAGACACCGCACCGAAGGTCACCCCCTACTCTTTCTGCAAATCCGAG
Virus-like contig 100	NODE36116		401	DF	0	0	0	1.01	NCBI;Viruses;Duplodnaviria;Heunggongvirae;Uroviricota;Caudoviricetes;Caudovirales;Podoviridae;	bacteriophage sequence	5.38e-75	Escherichia phage PMBT57, complete genome	79.52	Escherichia phage PMBT57, complete genome	CGGTTAAGGATATCGGCAATACGCTGACGTAAATCCTGGTCAGTGATTTCATCGACACCTTTACGGTAGGTCTGGAAAATAGTTGCTACTTTGGTCGGGTTGACTTTATAGCTAATAGCCAGTTGATGCCCAATCTGAGTACCATCCGACAATTGGAAGTAAAACTTCTCGTCATAGGTCTTCATCTGTTTGAATGTAGGGAATGTATACAGGTCTTCATTCCAACCAATCCAATAACGACCTACGCCTTTTACTTGTTGGTCAACACCTTTGTCGTCACCTAAGCGGTTGACAATAATGCCAACATTACCTGGTTCTACTCGTTGATAACAGCCAGTAAGACTAGCCATTGAAACTATTGCCAGTAAACAACCCATAATAAGCTTACGCATGTTTTTT…
Virus-like contig 101	NODE56376		315	DF	0	0	0	0.82	NCBI;Viruses;Duplodnaviria;Heunggongvirae;Uroviricota;Caudoviricetes;Caudovirales;Podoviridae;	bacteriophage sequence	3.61e-120	Siphoviridae sp. isolate 509, complete genome	96.77	Cottoperca gobio genome assembly, chromosome: 9	CGCACCCACAAAGAAAGCAAACTTTGCTTCACTTCTCATTTCTTTTTGCCCTTAGCTTGGCGTGCAGCCCTTCTTTTCTGGTTCTCTTGATGAGTTACCAGTTCCAGATGTTCAGGGTTACAGCACAGACGGTTATTACAGAGATGGTCAACTTGCATCTTGCAAGGGATGTAACCATGATAATGGGTATAGGCCACGATATGCGTAGCAGAGGTAATCCCATTCACGGAAATCCTGCCATATTGTCCACCTCGACCATTCCGAGAGTGGGAACCAGTCCAGATGTGGCATAGGGTCGGCTGACCATTAACGGTA
Virus-like contig 102	NODE76		9174	DF	9.29	11.85	16.56	11.3	NCBI;Viruses;Riboviria;Pararnavirae;Artverviricota;Revtraviricetes;Ortervirales;Retroviridae;Orthoretrovirinae;Lentivirus;Human immunodeficiency virus 1;	endogenised viral element	3.19e-18	Phytophthora infestans T30-4 conserved hypothetical protein (PITG_15467) mRNA, complete cds	93.55	Burkholderia pseudomallei strain 2013746777 chromosome 1, complete sequence	GCGGTCATGCCAAGCAGGGAAGCTTGACGTGCTGCGCCATATTAATTCGTCGTCTCCTGCTGCTGCCTCTACTGACACCCCAGTCTGCCAGGCGGACAGTCGAGAAAGTGAAACATGAAAAGCAATATATAAGTGATGGCCAGCCCTAGAGAGGAAGGTGTTATACATATAAGACAATACAGTTCAGTGAAGACCTGAGTGCCTTGCGCCGCTCTTGACGATGTCTAGAGAGTGGAGAGAGACCTGTTTCCTGGCCTCCCCGTCTGGGCTGGAGTGGCAGGTGCCTGTGGATGTCGCCCTCGAGAGACCCGAGGAGGGCCTGGGGTTCACCCTCGAATATGATGGTGATGGAGACGTGAGTGCTTCCGATTCGAGCAGAGATTACGGCTCGTCAGATGA…
Virus-like contig 103	NODE105951		249	DF	0	0	0	0	NCBI;Viruses;Riboviria;Orthornavirae;Lenarviricota;Allassoviricetes;Levivirales;Leviviridae;unclassified Leviviridae;Leviviridae sp.;	bacteriophage sequence	2.59	Aeromonas veronii strain ZfB1 chromosome, complete genome	100	Canis lupus familiaris breed Labrador retriever chromosome 12a	TGTCTCTCCCCCCAAAGGGGGTGAGCCACTCTTCTGGTCCAAAGAGGACTATCATAGTCCCAAGTATCAGGATGGTGATCCGGCAAGCTCGCATCAACTGCGAGAAAGTCGGTGAGGGACGCTTCCTTGCGTTCATCACTGCAGTCAATCTCCACTTTCTTCGCCATCAGTAACCACTGACGAACGAAGGCGATGGCCTTGACATCCGGGTCAGACACAAGCGTTCCATCTTCACTGAAGATCTTCGAC
Virus-like contig 104	NODE68945		289	DF	0	0	0.52	1.04	NCBI;Viruses;Riboviria;Orthornavirae;Pisuviricota;Pisoniviricetes;Sobelivirales;Solemoviridae;Sobemovirus;	plant infecting viral sequence	0.07	Albugo laibachii Alem1, genomic contig CONTIG_463_Em1_cons_v4_15712_248_12	100	PREDICTED: Lynx canadensis olfactory receptor-like protein OLF3 (LOC115502060), mRNA	GACGTCTTCCCCATAGGCGCAAGTTTAGCAGCTTTCACCGCCAAAACCGACCACAGAGGTAATGGTATTTCTACCATCACGAACTCAACTCTCTCATTCATACTGCCAAATTTAACTGGATACTTTGCAGTATCTAGCTTCACTTGGCGTCCAGACTTGACCATGTACATTTCTGCACTAAAGCCATGCCATACATGAGCAGCAGTTAGCAAGTATGTTGATCCAAGATACGAAACCCTAGACCCGTAACCTATCACTTTAGATCCATTGGTCAAAGCCACCAAACTAT
Virus-like contig 105	NODE10400		1236	DF	0	0	0	4.12	NCBI;Viruses;Duplodnaviria;Heunggongvirae;Uroviricota;Caudoviricetes;Caudovirales;	bacteriophage sequence	0	Siphoviridae sp. isolate 509, complete genome	98.7	Siphoviridae sp. isolate 509, complete genome	CTGAGGGTATCTTTGAAGAGGAAATGTACTATGTCTAAAGTTTATCGTGTTAATCGCAAAGCATCTGACGAGGACATCATTAAGATGAACTCTGTTGGTCTATCCCTGGCAACTATTGCAAAGACGTTGGGGATTCACCCAACTACAGTTACTTTGCGATTACGTTCTCTCAATATTGAACCTGCCGATACCCGTCGCACATTCATGGAGAACGTTTTACGACCCATGCCTACCCATGTAGCTGACTGGCTTGCAGAGCAAGTCGGGCCACAGTATGAGATTCGCTCTTACGTTCGTGACCTGCTCATGGAGGCTTATAATAACCGTCATCAACATCAAGAGAGTGCTCATGAGCGATTCCTCAAAAGATACGCTGGTACAAACTCAGAACTGGTTTCT…
Virus-like contig 106	NODE17940		737	DF	0	0	0	3.28	NCBI;Viruses;Duplodnaviria;Heunggongvirae;Uroviricota;Caudoviricetes;Caudovirales;	bacteriophage sequence	0	Myoviridae sp. isolate 443, complete genome	92.91	Myoviridae sp. isolate 443, complete genome	TTCATGAACTTACGTAGTTGTTTTCGGGTAGGTTTAACGTGCCCCCATTCTCGGAAGCACTTAACGCCTTTGTATGGTAGAAAAGTTACCCACCCAATCTCAGTGAACTTTGTTTCCATCAGATTTTGCATCCACCCCCATCACAATTATCGTCTTCCAGGAAACCCTTCAGCATTTCCTGGCTCTGAGCTTGCTCATGCAGATTCTGCTTCAGCAAGTAACCTTCCAGTAACCAGACTTTATCAATTGCATTTTCATAGGCAATCTTACGTCCGATTTCTTCATTGAAGTTTTCCGGGGATGCACAGGCAGACTCACCAGTAACAGTAAAGCCATTCCCCAGAACCAGTACACAGAAGGTCAGCAGAGACAGCGACTGTACTTCCTGGTTCTTAATAG…
Virus-like contig 107	NODE41046		371	DF	0	0	0	1.35	NCBI;Viruses;Duplodnaviria;Heunggongvirae;Uroviricota;Caudoviricetes;Caudovirales;	bacteriophage sequence	0	Siphoviridae sp. isolate 509, complete genome	100	Onychomys torridus genome assembly, chromosome: 12	TATCATTACAACCTCGAAGGTACATTGTTGGATGTACGTGACTTTATTCCGCGTACCAGTAAGAACGAACAGTTCCAGAACCAGATGAAGGAAGTTCAGTCCCTGGATAACCTTGAACGTTGGTTCGCTGGTCGTATTGCCTCCGGCAATCGTAACAACCAGATGATTAAGTATGCTCTGGCATTGGTAGACAGTGGTTGGGAATTCAACCAGGTTCAACAGTCTGTGACTGCATTCAACAAGAAGCTGGCTAATCCACTTCCTGATGATGAACTGAACTCAACTGTAATGGTAACTGTAGCGAAGAAATACGCTGGAGCCAGGTAAGTAAACTGGAGTCTTTCTTTGGTCTGAGAGACTCCTAATCAAAT
Virus-like contig 108	NODE133325		233	DF	0	0	0	2.59	NCBI;Viruses;Duplodnaviria;Heunggongvirae;Uroviricota;Caudoviricetes;Caudovirales;	bacteriophage sequence	9.51e-50	Enterobacter phage IME11, complete genome	93.1	PREDICTED: Sarcophilus harrisii chromosome 4 C1orf198 homolog (C4H1orf198), transcript variant X2, mRNA	GTTCGTAGTAATCCTGTGTTCCCGATTCATTGGGGCAAGAACCAGAAAGGTATGCAAGCTGCTGTAGAACTGGGTGAAGATGCCCGTGGCGACGCTATCTTTATCTGGCAACAAGCTGCATCAAGTGCTGCTACGTATGCTGAAATGATGCGTCGGGGGCAAGTGCACAAGCAAATTGTTAACCGTATCCTCGAACCGTTCACTCACATTCGTGTAGTGGTAACATCAACAAG
Virus-like contig 109	NODE106138		249	DF	0	0	0	1.14	NCBI;Viruses;Riboviria;unclassified Riboviria;Riboviria sp.;	unclassified RNA viral sequence	0.21	Riboviria sp. isolate H2_Bulk_35_scaffold_23673 RNA-dependent RNA polymerase (H2Bulk3523673_000001) and hypothetical protein (H2Bulk3523673_000002) genes, partial cds	92.86	Homo sapiens genomic DNA, chromosome 11q clone:RP11-158C6, complete sequence	CAGGCCTAGCGCTACACAATACGCGGGGCTGCGAAACTGGATCGCACGGGGATCTGGGTTGACCTTAGTAGGGTTCAACCTCTCGAACTTGACAAACATTGAAAGCTTGGCGTCACGCCGGTCAACTCCTCGCCGGTTGTAATCACTGAGGCCCTCTAAGTACCTGGCCCTTTTCTTGGGGTCTGTGTACTTATTGGGCATTACGCTCGGGTGCTGAGGTATGACACGAGGGACAAAACGCATCAAGCT
Virus-like contig 110	NODE116975		242	DF	0	0	1.17	0	NCBI;Viruses;Riboviria;Orthornavirae;Pisuviricota;Pisoniviricetes;Sobelivirales;Solemoviridae;Sobemovirus;	plant infecting viral sequence	0.00484	Cymbidium chlorotic spot virus isolate DXS, complete genome	96.43	PREDICTED: Lynx canadensis peroxidasin like (PXDNL), mRNA	GTGCAACTGGGGTACTCCCATTCGTAACCGCCAAAATCTTGGAGGGCGGAGAGCGCTTTACGTTCTCCGCCCCTGGGCAGTTTAAATGGTCGTCTATGGATTCCAAAGTGTCGTAATAATGATCTGCATCATCAAACTCCAACTCGGACCACAACATCCCTCCGCTTTGCTCCTTCTCCTTGACGAAAGCTTTCACTTTTACAGGATCGGTGATAGCAAATTCTCCCTTTCCAAGGAGCACT
Virus-like contig 111	NODE1584		3828	DF	0	0.15	0	26.53	NCBI;Viruses;Riboviria;Orthornavirae;Kitrinoviricota;Tolucaviricetes;Tolivirales;Tombusviridae;Procedovirinae;	plant infecting viral sequence	2.39e-15	Riboviria sp. isolate H4_Rhizo_43_scaffold_3487 RNA-dependent RNA polymerase (H4Rhizo433487_000001) gene, partial cds; hypothetical protein (H4Rhizo433487_000002) gene, complete cds; and hypothetical protein (H4Rhizo433487_000003) gene, partial cds	87.5	Riboviria sp. isolate bpk205shi01 genomic sequence	TGCTACAGAGATTCTTCAGGTCGTCCGCCCTCCAGTGCGTTGGGTTGCACCTTCTTGGACACCTGGTTTCCCACCGTTTCTACATGGATCTTTCCAAACTCGCCGTACCACCGTACCGTTTCCAACCACCACAGTTGGGCGTGTAGCTACGCATCTCGTTCAGGCGAATCCATGCCCCAACGATGGGACTTCCAAGCCTGCCTTCATAGGCGATGCCAACAGATGAGCTGTTGGGCTCCCTCTACGCGAGGAGCGGGTCGTGTTACTCCTAAACTACTCTAAACCTAAGACACGTTCCCCCCTCCTTCAAAGTGATCGTCCCCGCAGTTAGAAGGTTGATCACCATGCCAAAGGTGTCCGTGCCATTACTAGCAAAGAAAGTAGAAAAGGGGATATTGG…
Virus-like contig 112	NODE16130		828	DF	0	0.03	1.64	3.16	NCBI;Viruses;Riboviria;Orthornavirae;Lenarviricota;Howeltoviricetes;Cryppavirales;Mitoviridae;Mitovirus;unclassified Mitovirus;Mitovirus sp.;	misclassified sequence	7.85e-172	Geosmithia morbida S-phase kinase-associated protein 1 (GMORB2_5865), partial mRNA	86.63	Geosmithia morbida S-phase kinase-associated protein 1 (GMORB2_5865), partial mRNA	CGGCCAGAACTACAATGCCTCCTCCGCTGCGAAAGACTGTGCATGTCGTCCGTGGACGCGAATTCGGTGCCCGTTCCCAAAATCCATGATATAACGCCGAAAGAGAGAAAGCGAAAAAGAGTAAACTTGCAGGAAACAACGTGTTGACTCGTCCCGTAAGGACCAGTGCGCAGATAAGATGGTAGCCCACGCTCATTCAGGGTTGTCGGGGTCCAGACCTGTCAAAGACCCAGCACCAGAAAGGTTGGCCTTGACATTGCGCTGTTTATCGGTCCTCGGCCCACTCGTTCTCCCTGCGGATCTGCTCCTCCTCCTCAGGCGTGAAATCGTTGGTGATGTTGAACGTCTTCCGGATCTCCTCGGGGGACTTGCCCTTGATCATGTTGGCTACGGTCTTGC…
Virus-like contig 113	NODE136455		232	DF	0	0	0	1.3	NCBI;Viruses;Duplodnaviria;Heunggongvirae;Uroviricota;Caudoviricetes;Caudovirales;Siphoviridae;environmental samples <viruses,family Siphoviridae>;uncultured Mediterranean phage uvMED;	bacteriophage sequence	4.6e-22	Synechococcus phage S-T4, complete genome >gi|1464462947|gb|MH412654.1| Synechococcus phage S-T4, complete genome	95.83	Synechococcus phage S-CAM9 isolate 1109NB16, complete genome	TAGTTTGATGTTGTTTCATGAATCTCAAAAATACGATCAAAATACTCATCCATCCCAATCGTATTGCGGTTGATTCTTTCCAGCAAAGCAGGAAGATCCGCAGACTGATACTTCATGAAGTTAGTCATTATAGTAGCTCCTCTAAAAGCGAGTTTGTGTTTTGTGGACCCCGAAGGCATCCAATACTAATTATACAAGAAACGAAAAAAAGAGGTATCGGTAAAACCGAACC
Virus-like contig 114	NODE82342		270	DF	0	0	0	0.99	NCBI;Viruses;Duplodnaviria;Heunggongvirae;Uroviricota;Caudoviricetes;Caudovirales;Siphoviridae;unclassified Siphoviridae;	bacteriophage sequence	9.27e-89	Aeromonas phage AhSzw-1, complete genome >gi|1372205260|gb|MG676225.1| Aeromonas phage AhSzw-1, complete genome	100	Canis lupus familiaris breed Labrador retriever chromosome 34a	TGGCATAAATACCCGGAGCGTCTACCATAAAATGGTTTGCGTAGTCTGCACTCCGGTTTACTAGGGTTTCAAAGACTTTAAGACCGATATACTCAGACTTAAATCGCAGCTTTACCATCATTCACTTCCTTAATCTTGGCCATAGTTCGAGAAAGCACTGCTTCGGCTTCTGCGGGGGTCATGCCATCTTGGCAGGCTTTTTGCAGATCCTGAATGTTAAAAGACAGCAAATCCAACAGCATTTTGTTCTGGGTGGCCATCTCGTAGACG
Virus-like contig 115	NODE86392		266	DF	0	0	0	1.14	NCBI;Viruses;Duplodnaviria;Heunggongvirae;Uroviricota;Caudoviricetes;Caudovirales;Siphoviridae;unclassified Siphoviridae;	bacteriophage sequence	3.63e-62	Aeromonas phage AhSzw-1, complete genome >gi|1372205260|gb|MG676225.1| Aeromonas phage AhSzw-1, complete genome	93.55	PREDICTED: Takifugu rubripes DLG associated protein 5 (dlgap5), transcript variant X2, mRNA	CTGGAATCTGAGGACGTTGGTGAACCTGTGGACGTAGCAGCCCTGCAAAAATCCTACAAGAAACTAGAGTCCCAGATAAGGACACTAGAGGCTAGTATCTCTCAAAGAAATAAAGAGGTATCTTAGGCCCGTCGTGCAAACGACGAGATTAAGGCTAGCAATGCGGCTCGTGAATCAAAACTGGAGCAGGCAAAGTAGTACAAAACCGACCTAGAAGAATCTGAGTAGATAGAGTCGGAGCTATCCTAGAGATCTTAGGACTCGGG
Virus-like contig 116	NODE18029	Included in the Figure 2 with selected virus-like contigs	734	DF	0	0	0	2.36	NCBI;Viruses;Riboviria;	unclassified RNA viral sequence	0.06	Plautia stali intestine virus RNA for nonstructural polyprotein, capsid protein precursor, complete cds	100	Enterococcus gallinarum strain FDAARGOS_163 chromosome, complete genome	AACAAACTAACCATTGGGATGGTTATTGTGGACAACTTGTAACAGTATTCGATGATCTCTTCCAAGGTGCAGATTATGCACGCTTGTCAGAGTTTGTGAATGTTGTTAACAGTGTCCCGGTGCCACTCCCGATGGCTAGCATTGAGCAAAAGGGAACGCTTTTCACGTCCCCTATTGTTATTGTTACCGCTAATGGTCTTACAGTCCCCAAATCAGTTAACACTCCTGCTATTGCAAGAAGAATCAACATGCCTTTTAAAGTCATTGATGGGAAAGTCTATGAAGGAGTTTTTAGTATAAATGATAAGGAACCTTTTCATTTGAAAGTCGCTGGACACAACGCCGTGTCTATGGGCTGGATAGTGAATAAGATATCCAATCATTGCTACTCGAAACCTC…
Virus-like contig 117	NODE97529		255	DF	0	0.09	0	1.18	NCBI;Viruses;Duplodnaviria;Heunggongvirae;Uroviricota;Caudoviricetes;Caudovirales;Podoviridae;	bacteriophage sequence	1.2e-118	Siphoviridae sp. isolate 509, complete genome	100	Moritella yayanosii strain DB21MT 5 genome assembly, chromosome: MORIYA	GGAGTTCTTAACGAACTTAGCTACTTTCCAGTTAATGCAAAGTCGCTGGTTGTTCATACGATTGATATGGTCAAGACAGACATCCATTTCATGGTGGTTCTTCTTGAGAATGATACTGCCTTTGGTATTCCAGTAGCCTGTATCCCGGTTATCCCGGACAGGCTTTGGCTTACTGACGATAGGCAGTGGATACTGGAATGCTTCTAACTCAAGCTGTACATCTTCACTGATGCCATAGAGCACAATGAATTTGTC
Virus-like contig 118	NODE96300		257	DF	0	0	0	1.15	NCBI;Viruses;Riboviria;Orthornavirae;Pisuviricota;Pisoniviricetes;Picornavirales;Dicistroviridae;Triatovirus;unclassified Triatovirus;Vespa velutina associated triato-like virus;	unclassified Picornavirales	8.73e-127	Cripavirus NB-1/2011/HUN, complete genome	100	Cripavirus NB-1/2011/HUN, complete genome	GTGACACCATATAAATTCGTTAATCATTCGGTAGATCCAATATCATTTTCAGGAACTTGGGAACAAACTAAAGCTTGGTCAACAGGACAAATAATAGTAAGAGCCATTACACCTTTACAGTTAGGTTCAAATATTGTATCAAGTTCTATTCAATGTTTAGTCGAAGTGAAAGCGGGAGATGACTTTGAGGTCACAGTACCAGTTAAACAATCATTTTTACCAATAAAGAACGCAAGAACAACATTACCAACTCAAGC
Virus-like contig 119	NODE65078		296	DF	0	0	0	2.04	NCBI;Viruses;Riboviria;unclassified Riboviria;unclassified RNA viruses ShiM-2016;Hubei permutotetra-like virus 9;	unclassified RNA viral sequence	0.26	Pipistrellus pipistrellus genome assembly, chromosome: 13	96.3	Denticeps clupeoides genome assembly, chromosome: 8	GCGTCCCCTTAGACCTCCAGTACAGGTCAACATCATCTCCATAGCACGCAAAACGCGGTAGTCCACCCTTTTCCAGGTCCTCACACTCCCTGGCCCAGTTTGTGAGCCGGGCAGCGCCCCCGTGCGCATGGGAAAAACCATAAGCATTAACACCGTTTCCCGAATCAAACGTCTCCAACATCTCTGTAAAGGGTTGTGACATCATCGAGAACAGGGCTTGCCAGTGAAACGGGAGAGCAAAATAAGGCCTAGTTTTTGTGGCCAATTTGTCCGGCTCATAGCGGTCCAGCTTGTTC
Virus-like contig 120	NODE77604		276	DF	0	0	0	1.02	NCBI;Viruses;Riboviria;unclassified Riboviria;unclassified RNA viruses ShiM-2016;Hubei permutotetra-like virus 9;	unclassified RNA viral sequence	0.84	Hubei permutotetra-like virus 9 strain ZCM21318 RdRp and hypothetical protein genes, complete cds	100	Acomys russatus genome assembly, chromosome: 26	CCAGCTTGTTCTTTACCTCTCCTAGGAAGAGCTCAGGCTGAGTCTTCACCAATTCCACCACCTTTCCCTCGGCTATAGCCTTGTGGAGCAGTGGAAGAACCAGATCCATACACACGCCTGCTGCGTCAGCCTTCTTTCTCCAATACGGAGCTCCTGCAGATGCTGATTTGCTTGTCTTTATGGCCTCGAACTGCTCAGAGAGGTCTGCGTGCCAGTTGGTTGGCCACTGACTGTCCTTCATTGGAAACAGGTATCGCAACCGTTCCAGGACCTTTT
Virus-like contig 121	NODE92171		260	DF	0	0	0	1.95	NCBI;Viruses;Riboviria;unclassified Riboviria;unclassified RNA viruses ShiM-2016;Shahe levi-like virus 3;	unclassified RNA viral sequence	0.22	PREDICTED: Carlito syrichta insulin like growth factor 2 receptor (IGF2R), partial mRNA	96.15	Emiliania huxleyi CCMP1516 hypothetical protein partial mRNA	CTGGAGATCGTCGATCATCGATACCACCAGAGAGTTTGCCATCAGGTTCGAGAGCAGGACACGAGTGTCTTTGCGCTCTTGCTTCAGGCCTTGCTCGGGCATGGTGAACTCTTGACGAGCCACTTGTTGGTATTTGATGGTCGGGGGAGCAGTGATGCCTGACGAGTTTGGCGCCAACGTCTCCATTGTGGGAACGTAGAGCGAAACGATCGCCTTCGACGCGCCGGCAAGTGCCGACGCCCTTCCGGCAGACACGCTAG
Virus-like contig 122	NODE75205		279	DF	0	0	0	1.08	NCBI;Viruses;Riboviria;unclassified Riboviria;unclassified RNA viruses ShiM-2016;Wenzhou shrimp virus 10;	unclassified RNA viral sequence	3.85e-05	Wenzhou shrimp virus 10 strain shrimp12509 RNA-dependent RNA polymerase gene, complete cds	93.1	PREDICTED: Phoenix dactylifera cell division cycle protein 48 homolog (LOC103696930), mRNA	CTGCCACACGGACCCCGAGTTACTCACAGAATTTTCTCAATTCTGTAAGCCCCTTATGGAACGTGCGGCGACCCTTCTCTCTGGTAGAGCCTATCCTCTTCCCTCTCAACATGCATGTCTTGAGTTCCCCCGATCAAAAGGAGGTATCTCTAGCTGCTATAAGATAGAAGAGTCTGGACTCATTCAGCCCTCTCAGCCCCGCTTGGACCCGACAACCATTGTGTTGTCTGGACCTCCGGGTTGTGGGAAGTCACTTTTACAATCACTATTAGCCTGCCG
Virus-like contig 123	NODE58604		309	DF	0	0	0	3.8	NCBI;Viruses;Duplodnaviria;Heunggongvirae;Uroviricota;Caudoviricetes;Caudovirales;Myoviridae;unclassified Myoviridae;Myoviridae sp.;	bacteriophage sequence	2.71e-153	Myoviridae sp. isolate 443, complete genome	99.68	Myoviridae sp. isolate 443, complete genome	GACCATTCTTGCCTTTGAGAACACGGATGTTCTGGAACTTACGGTTCTTCAGGAACTCGTAAATACAGTATGGAATATGGTAGCCCTCATCGGTAGCTTCACCGAAAGGAACAAACTTACGAACAGTACCCATGTACTCGTTGGCTACAGTGATGATTTCACCAGGCAGGTCTTTTTTCTTAGGGTCAAGGTTCTGAATACGTACACGAACCAGACGTAATTGCTCTTGGCGAATCTTCTGACCGAGGGTCATTTTCTTAACTGGGGCAGGAGTTTCACCCAGTGGATTCTCTTCAGCTACTTCCACTT
Virus-like contig 124	NODE34780		411	DF	0	0	0	1.71	NCBI;Viruses;Duplodnaviria;Heunggongvirae;Uroviricota;Caudoviricetes;Caudovirales;Siphoviridae;unclassified Siphoviridae;Siphoviridae sp.;	bacteriophage sequence	0	Siphoviridae sp. isolate 509, complete genome	100	PREDICTED: Exaiptasia pallida cyclic AMP-dependent transcription factor ATF-4 (LOC110239948), mRNA	TTAAAGTCTATGACTTCGACCAGAAAGCAGAAGTTAACAAGTCTGTTATGGTTCCGATTGACCTGATTGGTCAAACTATCATGTTCGCTCTGGAGAAGACCATCGAGTCTAAGCAGAGTAAAGGTGATGATGGTAAGTATTACGATAACGGGGAAACCCGTGAAGTAAACGAAATCCAGAAACTGTTCCACCCGGAACTGCTGGTAACTGTCGTTGAAGCTCAGGAAGCTGAAAAGGCAGAGAAAGAACTGACCCCAGAACTGGCTGTATTCCATGCAGCATGGCTGGAGAAGAACAAGGGCAAAACCCGCGATAAAACCAAAGGCTCTGCAAGTGGTAAAGGCGGTACTCCACCTAAACCTGGTTCTACTGGTGGTTCTGCTCCGGCTGGTGGTAAGT…
Virus-like contig 125	NODE42892		362	DF	0	0	0	2.06	NCBI;Viruses;Duplodnaviria;Heunggongvirae;Uroviricota;Caudoviricetes;Caudovirales;Siphoviridae;unclassified Siphoviridae;Siphoviridae sp.;	bacteriophage sequence	3.44e-178	Siphoviridae sp. isolate 509, complete genome	98.9	Siphoviridae sp. isolate 509, complete genome	TCATCTTAGTGTCCTAAGCAGTGTTTATGTGCATAGTTGAGGTCATCAAGAGTAACCTCATCCTGTGGATAGATACGTCTACCACATTCGTAACAAATCTTCACGATAGACCAGTTATCGAATTTCCACTCTTCACCTGGGTTAATACGGCTCCACCACTTCTCGAAGTTGTACCCTTCTTCAGAGGTGATAACACCATTTACAATGTGAAGATACTCTTCATCAGTGAACCCAGAATGGGCAATTTTATGACCTTGCATCATTGCTTTGAAAGCAGCTTCTTTGTTCATTTCTTGCTCCAATATATCTCTAATAGTTAACGTTTAAGTTTTAGTGACTCTTCGTCGAAAAGCTCCTAAAAG
Virus-like contig 126	NODE45525		350	DF	0	0	0	3.02	NCBI;Viruses;Duplodnaviria;Heunggongvirae;Uroviricota;Caudoviricetes;Caudovirales;Siphoviridae;unclassified Siphoviridae;Siphoviridae sp.;	bacteriophage sequence	2.91e-166	Siphoviridae sp. isolate 509, complete genome	97.71	Siphoviridae sp. isolate 509, complete genome	TTCACTTCGCCACAACTCTTCATCGGTACACTCAGGGATTTCACTTTCAGGTGCATCCCAGTACTTATCAATGAGATTGAGCTTTTCACCTATCCAGGCTTCAGTACGTTCATACGGCATCAACGGAATATCCTTGTGCATAATGCGACGGGCAGGATACTTCGGATTGCTTGCAGCCATGTACTTTTGGAAGTCAGTGAAGATGTAGTTAATACGGATTACATCCTCGGTGATGATGTCGTCGTGAATCCAGCGATAGATGCTACCTTGCATCTTGTGTTCATCGTCACGGGAACCAGCAACCCAGGAATAGGTTGAGGTTGACTTAAAGTCTTGTAACAGACCTTCCG
Virus-like contig 127	NODE76465		277	DF	0	0	0	3.11	NCBI;Viruses;Duplodnaviria;Heunggongvirae;Uroviricota;Caudoviricetes;Caudovirales;Siphoviridae;unclassified Siphoviridae;Siphoviridae sp.;	bacteriophage sequence	4.94e-124	Siphoviridae sp. isolate 509, complete genome	96.39	Siphoviridae sp. isolate 509, complete genome	CTGCTACAATGTGGTAACCCGGATGCTATGTCATACCTCTGGGTACTGCCGGATAACTTCCACTGTCAGATTAAGGTCATGGTTCCTGAAGTACAAACTGTTAACTTCCTGAACAAGCCTTATGACATCACCCGTATGGTGCAAGGCACTGAAGAGAAGACACGTATGTTATCTGCTAATACCACTCACTCCATTGATGGAATGGTGGTACGTGAGATGCTGCGTCGTTGTAACTATGATGCTGACCTGATTACCTACGTTAAGCAGTTATGCTATG
Virus-like contig 128	NODE49091		337	DF	0	0	0	1.79	NCBI;Viruses;	unclassified Circoviridae	3.2e-07	Crucivirus-133 isolate BS_350, complete genome	100	Solanum lycopersicum cultivar I-3 chromosome 7	CACTTTCTTACTGCGAACAGGAGCGAGATTGGAAGCCTTACGTCTATTGGTTCTGGGGTGCACCCGGCACCGGAAAATCCAGACGAGCATACGAGATAATGAATGTAGCAGAAGACAGATGGCAATGCGGCGACAGCCTAAAATGGTGGGACGGGTACGACGCCCATCCTGACGTAATCATAGATGACTTTAGAGACACTTTCTGCTCAATGAGCTTTCTTTTGAAAATTCTTGACAGATACCCACTACGAGTGGAAGTTAAAGGCGGCCATAGGCAATTACTGGCTAAACGCATCATCATCACCTCCCCGTATCATCCCGCGAATGTATATCGAGG
Virus-like contig 129	NODE140726		230	DF	0	0	0	1.31	NCBI;Viruses;	unclassified Circoviridae	0.19	Eukaryotic synthetic construct chromosome 15 >gi|1549096430|gb|CP034518.1| Eukaryotic synthetic construct chromosome 15	96.43	Drosophila busckii chromosome 3L sequence	GCAGTGTTATACTCTCTGAGTTCATTAAGTGAAGTAGGCGCGACACTGTCATCGTAATCAATAGCAGTAACAATTCTTGTAGGAATGTTAGTAACGGCGGAAGAGCCCGTGCTGCTAGTGAATGATTGTTGATTTGGCTTGAACTGCAAAACAACTTTCCTAATTCTATACTGATCGAAGAGATTAGTGAAGTCCGAAGAACCCGGAACTTGTCCAAGATAGAAGTAGGT
Virus-like contig 130	NODE93795		259	DF	0	0	0	1.55	NCBI;Viruses;Riboviria;Orthornavirae;Pisuviricota;Stelpaviricetes;Stellavirales;Astroviridae;unclassified Astroviridae;Culex Bastrovirus-like virus;	unclassified Astroviridae	1.01e-81	Culex Bastrovirus-like virus strain CAVL/Fresno, complete genome >gi|1464252049|gb|MH188020.1| Culex Bastrovirus-like virus strain CAVL/Fresno, complete genome	96.43	Scophthalmus maximus chromosome 6	GCCGGGTGTCTTGTAGAAAATCGCTTCATGTTGGGAGAGCTCGTTGAACGGAATTTCACCGCGAGAGAAGCGGGCGATGAAGGAGAGAAGCACGTCGAAATCAGAGGTCACTCTGCTGTTGCCCCAGTGGTAGAGTGAATTGACGATGCACATGTTATTCCCGGCGTCAATATCGATCGGCTTCAAAGTCCCGGCAAGAGCGGAAGCGTAGTTGTCGTAGTCCTCTTTGTTGTTGTAGGCGCGAGAGGTAATCTTGGCG
Virus-like contig 131	NODE33162		424	DF	0	0	0	1.29	NCBI;Viruses;Riboviria;Orthornavirae;Lenarviricota;Allassoviricetes;Levivirales;Leviviridae;unclassified Leviviridae;Leviviridae sp.;	bacteriophage sequence	4.72	Neomicrococcus aestuarii strain B18, complete genome	88.57	Neomicrococcus aestuarii strain B18, complete genome	GGCTGTCGACATAGCCGAAGGTAAACAAACCGGAGGTATGATATCTAACGTTGGCAAGGCGGTCGGTAAGGCCGGTAAGTACGTCGTCGATGTCTTTCGGGACATTCGGCGCCGTAGGCCTCCTTCGTGGCCACGTTGGAAACCACCCGAGCAATCGAGGTGGATGTCCGAGAAGTGGCTAGAATACCGCTATGGCTGGACCCCCTTACTCGGTTCAGCCTACGACGCGATGGACAATTTCTTTAAATCGCGTTATGCGCAAGAAAGGGTTGAGCGGGCTCGTGTAACCCAACACACGCTGTCCAAAAGTAGGTCTGGCAGCACTTGGAATTTTTCGGCTAGCTATAACGGGAGCTTCGGTTCTCCTATAGAGGTCTGGGATTTCAAGTCTGAACGCTG…
Virus-like contig 132	NODE93578		259	DF	0	0	0	2.21	NCBI;Viruses;Riboviria;Orthornavirae;Lenarviricota;Allassoviricetes;Levivirales;Leviviridae;unclassified Leviviridae;Leviviridae sp.;	bacteriophage sequence	2.71	Halomonas sp. PA16-9 chromosome, complete genome	93.1	Lachancea lanzarotensis LALA0S09e04016g1_1 (LALA0_S09e04016g), partial mRNA	GGAAGTTTGGGGTCCTTGTACGCCGCTTCGCGCGGAATTCAATGCCCTCGACTGTTGTCGTATCACTACTGTCCTTAAGGACTCGTCCGCCGACAGAACAATCGGCATGGAGCCTACGTTCAATACGTACCTGCAAAAAGCCGCAGGAAAGAAAATACGTGAACGTTTAAAGAGACAGGGAATCGACCTTAACGACCAGTCCACTAACCAGCTCCTCGCTGGCGCCGCACGAAATCGCGGTCTGTGTACACTGGATCTT
Virus-like contig 133	NODE19337		682	DF	0	0	0	1.6	NCBI;Viruses;Duplodnaviria;Heunggongvirae;Uroviricota;Caudoviricetes;Caudovirales;	bacteriophage sequence	0	Myoviridae sp. isolate 443, complete genome	99.71	Myoviridae sp. isolate 443, complete genome	GAAGAACCAGTCGAACCTGAACCTACTGATGTAGAAGAAGATGCAGCAAATACTTTAACTTCTGATAAAGTTGATGATAAAGTTGTCAACACTGAAGTTGATAGTAACGGTAAGCCGATTACTAAAGCTGAACCTTCTACTACTGAACCAGGCCAGGAACAGAAAGAAGAAGGCAAACAGTCTGAAGGTCTGCCTGCTGACTTCAACTATAAAGCTGGTTACGAGCAGTTGATGGCTCCATTTAAAGCTAACGGTAAAATGATTACTCCCCGTTCACCGGAGGAGGCCATTAGCCTGATGCAGATGGGTGCTAACTACACTCGCAAAATGCAAGAACTTCAGCCATACCGTAAGGTAATGCTGATGCTACAAAACAACGGTTTAATGGATGAGGACAAA…
Virus-like contig 134	NODE36105		401	DF	0	0	0	2.25	NCBI;Viruses;Duplodnaviria;Heunggongvirae;Uroviricota;Caudoviricetes;Caudovirales;	bacteriophage sequence	1.54e-113	Siphoviridae sp. isolate 509, complete genome	93.33	Acomys russatus genome assembly, chromosome: 17	TGTCTGGTGGAAAAGCATCAAACGTTTCCGCTACGTCGATGGCTTACCTAAACGTCAACCAGAAAGTGGTGACGGAAGCCGACCTGTTTCGGATAAAGCAAGAGATGATGGCTGGGTTTACCATAACCAGCAGCCACAAGTCACCCAACCATACCGGGATATTGAAGTGGCTTACCGTAATGGTAAGCGTCGTACTTATTTCAATATTAGTCATGTGAAGTGGGAAATGGTCTACAAATACAGGATTAACTACTCATGAAAGTGACAAACGAACATGATGTAAGCCTGGCCTTATCAGTCTGGCTCCTGTACGACGAGTACGACTACATCGACAATCCAAAGTATCTGTCTGCAACTACACTGCTTAAGCCTCTTAAGCAGATTGTAATGCGTCATCGT…
Virus-like contig 135	NODE89787		262	DF	0	0	0	4.28	NCBI;Viruses;Duplodnaviria;Heunggongvirae;Uroviricota;Caudoviricetes;Caudovirales;	bacteriophage sequence	2.73e-114	Siphoviridae sp. isolate 509, complete genome	96.3	Lassa mammarenavirus isolate Lassa virus/H.sapiens-wt/NGA/2016/ISTH_1311 segment L Z protein (Z) and polymerase (L) genes, complete cds	CGGACTTCTTTATGTGGATGTGCCCTGATGCAAGAGAAACTGTGCTTATGCATGAACTCTGGCATGTGGCATATCTTCACGACATCCGTAGAGGAAGTCGTGACCCAGAAGTCTGGAACGAAGCCTGTGACCATTTCATCAATCTTCAGTTAGAAGCTGATGGCTATAAGTTCACTGGCATTGATGAAGGCATTTGCAAAGACCCTCGTTATACCGATTGGGTTGAAGAAGACATCTACGATGACCCGATGAAGAACAAGCG
Virus-like contig 136	NODE94856		258	DF	0	0	0	1.98	NCBI;Viruses;Duplodnaviria;Heunggongvirae;Uroviricota;Caudoviricetes;Caudovirales;	bacteriophage sequence	9.38e-114	Siphoviridae sp. isolate 509, complete genome	100	Bradymonadales bacterium V1718 chromosome, complete genome	CTTGCTGATTGTGACCTTGAGTTCAATCCGAACTCCGGTCCACAACTGCAAAAGTTGTTATTCGAGTCTATAGGTCTGCCTGTATTAGGCTTGACCAAGAGTAAGCAACCTGCAACTGATGGTGACACTATCAAAGCTCTGCGTAGTCATACTCAGAACGATGACGTTAAGGAACTGCTCAATGCACTTATCGACTATAAGCTCGTGGATAAGATTATCACTAGCTTTATACCAGCTTTCAGGAATGCCCAACCAGGG
Virus-like contig 137	NODE96379		256	DF	0	0	0	5.64	NCBI;Viruses;Duplodnaviria;Heunggongvirae;Uroviricota;Caudoviricetes;Caudovirales;	bacteriophage sequence	1.57e-123	Siphoviridae sp. isolate 509, complete genome	99.22	Siphoviridae sp. isolate 509, complete genome	TGTGGCGAAGTGAACCACAGTTCAAATACTTCTCTGACGCTTCCAAGGTAGATGTACCGGGAGCCAGGAGTACCAAGAACTTTGATGACCTGATGTCAGCTCGACAGCATATGGCTGAGAAAGGTGGCAAAGGTGCAATCAAGGTTGTCGAGGGACAAGTAAAACGCTGCGAGTATTGTGCCGTGGCATCCATTTGTAAGCAAAGAGAGAGATATTTCCCATCATGAGTATTGACCTGACCGGAGTCACTCACCAC
Virus-like contig 138	viral_contigs_combined_1		417	de novo* UC(1), DF(1)	31.22	58.45	74.75	63.03	NCBI;cellular organisms;Eukaryota;Opisthokonta;Metazoa;Eumetazoa;Bilateria;Protostomia;Ecdysozoa;Panarthropoda;Arthropoda;Mandibulata;Pancrustacea;Crustacea;Multicrustacea;Malacostraca;Eumalacostraca;Eucarida;Decapoda;Dendrobranchiata;Penaeoidea;Penaeidae;Penaeus;Penaeus vannamei;	misclassified host sequence	0.11	Methanococcus voltae A3, complete genome	96.3	Eimeria necatrix hypothetical protein, conserved partial mRNA	GGCCGTGGTAATTCTGGTTATCGATGGAGGAAGAGACTCTGCTGTAGCAGCCTGGGTTATCTCCCTGCTGCTGGGGTCGCAGGCGAAGCTGAAGAATGTCTCGCCCTCAGTCCTCACGATGTAGTTCTTGAAGATGCTGCAGGCTTTGATCCCACTAAATACTTCCTGGGCCGTTTTGTAGTCAATGATGATGGCGTAACCCATCTTAACTTTGTCATATTCGAGGAATATCTTGTGCCACTGCTTGTGGGGAGACAGTTTCTCTATAGTGTTCCGTGTTATGTTTGTTACTCCAACATACACTTCATTGCCAGATGGTGTTTCACACTTTATCTCGAAGTTTAATCTATTAAATTCTTTTCCGGGTTTGAAGAAAAATCTCTCAATGGGCTTTAATAA…
Virus-like contig 139	viral_contigs_combined_2	Included in the Figure 2 with selected virus-like contigs	10400	de novo* UF(1), UC(1), DC (4), DF(1)	42.6	4106.17	7838.2	3925.39	NCBI;Viruses;Riboviria;unclassified Riboviria;unclassified RNA viruses ShiM-2016;Beihai hepe-like virus 4;	unclassified RNA viral sequence	0.24	Scleropages formosus genome assembly, chromosome: 12	91.43	PREDICTED: Lonchura striata domestica vitellogenin-1 (LOC110470436), mRNA	TTTGCTGGTGCGTACTACCGCGAGTTGTTGCGTGACTTCCTTGATGATTGTGCCTGGTTTTTGTTGATCCTCCTTCTTGGGGGTGATATAGAGCTCAACCCCGGGCCAGATCATTTTGACTTAGGAGTCCCCAGATTCGCTGCTGAAGACGTCGCTGAAATCGTCACTGGCCTACACACTGATAATGCTCACGCACGCATTGCAAATGCCATCCAACTCGGTTTCAATGTTTCTGACAAGACTGTGCAATATTTTGCCAACAATTTTGGTGTTGTATTGCAGCCAGACTGTTCTAAAAGGATTAGAGGACATGAGTCTGCCGCTGTTTTGCGACAGCTCGCTGACAACTACATGAACCAGAAACTTGGTAACAAGAGTTTCATAGAAGTTGCCCCTAAT…
Virus-like contig 140	viral_contigs_combined_3	Included in the Figure 2 with selected virus-like contigs	2216	de novo* UF(1), UC(1), DC (1), DF(1)	3.07	9.74	6.02	4.83	NCBI;Viruses;Riboviria;unclassified Riboviria;unclassified RNA viruses ShiM-2016;Beihai hermit crab virus 3;	unclassified RNA viral sequence	0.000346	PREDICTED: Penaeus vannamei uncharacterized LOC113823458 (LOC113823458), transcript variant X3, mRNA	100	Lupinus angustifolius cultivar Tanjil chromosome LG-02	ACGAGACCAAGTGATTGGGCATTTATTTTAAAGGTACAAAGTATAAAAAAAAGTTCAGTACTGTACAGTATATATTTATTTTACCCGCCGGAATCGATCTGAAAACCACCTCGATCGGTGTGAGAGATCTCCGGGTAGTCCCATTGAAGGACATTCGAGTAAAGTTATGTTAGGACATCTTAATCTATCTATAAAATTTGACTTATCAAAATACAAAAGATCCTATATGATTTTCACTTATGTTACATCGGGTACAATAATATCACAATTGTATTAATCAATGAATAATAACACATGACACAGGAACAATATAACAGCTTACAACTTCAAAATTTCATTTCTATCGCATTGGTATAAATGGCCAATTCACTCAAGGGATCCCCATCCCCAAATTGAGGT…
Virus-like contig 141	viral_contigs_combined_4	Included in the Figure 2 with selected virus-like contigs	8576	de novo* UF(1), UC(1), DC (1), DF(1)	157.36	349.76	379.79	298.94	NCBI;Viruses;Riboviria;unclassified Riboviria;unclassified RNA viruses ShiM-2016;Wenzhou crab virus 5;	unclassified RNA viral sequence	3.63e-17	Wenzhou crab virus 5 strain WZRBX37749 hypothetical protein 1, hypothetical protein 2, hypothetical protein 3, hypothetical protein 4, and hypothetical protein 5 genes, complete cds	93.55	Danio rerio genome assembly, chromosome: 13	CACAGACAACAACGTGCCGACCGCCCTATACCAGGCATCGCCGGAGGATTCGGATCGGGACAAGAACACGATGGCTTCGCGAGGGGAGGAGACCTTCCCGACACACCTCCGAGCGCGGTCCCAGAGTCGTTGGTCTGCAAGTTGCCCTTTGGGCCCGACTCCTTTCTCGCGGCCGGGGCGCCCCGTTCCGGATCCACCTCCCGTACCCTTACCACCGGTCTCATCCTTGGACGAATCACCCTCGCTACCAAGTAAACCACCACGCACGATAATGCCCATACGAGCATAGACCCCACCGGTCCAAGTGCCCTTGTGACGAGAACTAGCCGCGACCAGACCCACCGTAGCACAATAACGGGGGCCGTCCTGGTTCGCCTGTGAAGTGTTAGCTCCGTAGGC…
Virus-like contig 142	viral_contigs_combined_5		4079	de novo* UF(1), UC(1)	7.82	9.38	9.62	5.95	NA	misclassified host sequence	1.16e-19	Phytophthora infestans T30-4 conserved hypothetical protein (PITG_15467) mRNA, complete cds	93.94	Acomys russatus genome assembly, chromosome: 7	CCTGCTCCTCCCCCTCCTCTTCTTCCCCCTCTTCTTCCTCTTCTTCCTCTTCCTCCTCTTCCTCAGTCACATACTCCTGGGCCCCATCCCCCAAAGCTTTAGACTGGAATGCAATACCTGGCTGCTTTTCAAACTCTTTCTCGATGTCTTTCGCAATTGGTTCTGGCAGAAGGCTTGAGCAAGACGTCCAGGCATCATCACACCCCTCGTCTGCAAAAAGTGGAGGAGGAGCGACAAGTGGAAGGGCGTCGAAGTCAGTTATTGGTGACACAAGCGCTGGTCCATTTACCTCAAAGTTCCAGGTATCAAAGACATCATCCGTATTCCAGTCATCAATGACGTCCTCCATGTTCCAGGCATCATTGATGTCCTCTGTATTCCAGGCATCATTGACGTCCT…
Virus-like contig 143	viral_contigs_combined_6		1291	de novo* DC(1), DF(1)	3.94	6.71	7.06	4.36	NCBI;	plant infecting viral sequence	4.1e-13	Sesbania mosaic virus, complete genome	94.59	Ryegrass mottle virus strain GUNCC_DN53883-16 hypothetical protein, RNA-dependent RNA polymerase, and coat protein genes, complete cds	CCCTTCTTTTGTGAAAGTCCACTGAGTCGCTTCCAGATTGCGTTGGCTCAGTAAGGTTACAAACCATGCCTCAATTTATGCTCTAGAGGTAGAGCTCTCTATTTATAGTCGTGAGTCAGACTCTCAGGTAGACAAGCTAGACAGTGTGGGTTCTATCAGATCCATCGTAGCTACAATAAACACTTTCCCGGTATCAATCGCTGTGGTTGACGCACCTCCGCTCGTTGAATAACAGAGTCGGGCTGGGACATACATATTCCCAATGGCTAAGTCAATATTAGTATGAGTCGTCAGGCCCGCCGTAGAGATGTAAGCATACCAATCTTTATCCAATCGCTTGGAGTCCAGATCGGTACACAAAGCCCCAGGGGGCCGAGAATTGGAAGTAGGATTTCTAAT…
Virus-like contig 144	viral_contigs_combined_7		4314	de novo* UF(2), UC(2), DC (2), DF(2)	5.68	24.27	3.82	4.77	NCBI;Viruses;Riboviria;Orthornavirae;Pisuviricota;Pisoniviricetes;Sobelivirales;Solemoviridae;Sobemovirus;	plant infecting viral sequence	1.22e-57	Southern bean mosaic virus strain SBMV-B(ARK), complete genome	85.9	Cymbidium chlorotic mosaic virus gene for RNA-dependent RNA polymerase, partial cds, isolate: Cym09-1	GCACCACTTACCCTTCTTTTGTGAAAGTCCACTGAGTCGCTTCCAGATTGCGTTGGCTCAGTAAGGTTACAAACCATGCCTCAATTTATGCTCTAGAGGTAGAGCTTTCTCTATTTATAGTCGTGAGTCAGACTCTCAGGTAGACAAGCTAGACAGTGTGGGTTCTATCAGATCCATCGTAGCTACAATAAACACTTTCCCAGTATCAATCGCTGTGGTTGACGCACCTCCGCTCGTTGAATAACAGAGTCGGGCTGGGACATACATATTCCCAATGGCTAAGTCTATATTAGTATGAGTCGTCAGACCCGCCGTAGAGATGTAAGCATACCAATCTTTGTCCAATCGCTTGGAGTCCAGATCAGTGCACAAAGCTCCAGGAGGCCGAGAATTGGAAGT…
Virus-like contig 145	viral_contigs_combined_8	Included in the Figure 2 with selected virus-like contigs	1009	de novo* UF(1), UC(1), DF(1)	5.95	6.16	4.47	10.03	NCBI;Viruses;Riboviria;unclassified Riboviria;unclassified RNA viruses ShiM-2016;Beihai hermit crab virus 3;	unclassified RNA viral sequence	3.61e-63	Beihai hermit crab virus 3 strain BHJJX21702 putative glycoprotein, hypothetical protein 1, hypothetical protein 2, and RNA-dependent RNA polymerase genes, complete cds	96.43	PREDICTED: Contarinia nasturtii uncharacterized LOC116337725 (LOC116337725), transcript variant X6, mRNA	TTATGTACGTGCGCGCTCGAGAGCCCACTAACCTAGATGAGTTGCTTAATGCTATATGACTTATCTAATGTTCTTCAAAACGATTCTTTGGAGCCTCTCCACTACCTGAGAGAGACCGAAGGATTCAGATCGAGGGTGAGGTAGCAAAATTTATGTCCAAGTATTTCCCTGAGCAAATGCTAACAGCAACAGAGTTAAGAGTTCAACCAGAAACTGATTAAGTTCAGAAACTATCACAGATTATACCCCGGACATCATGTACTACAATTATGCTTCGATTTCCGTGCCTGGAACAATTACATGAGGGCACAATTCATTGACCAGGGTGTTGGTCCAGTCCTCTATGGAATATTCAACACTCGCGCATTTTCAAGGGTGATGAAGTTTTATGAATCAGCC…
Virus-like contig 146	viral_contigs_combined_9	Included in the Figure 2 with selected virus-like contigs	418	de novo* UF(1), DF(1)	0	0.45	0.84	1.19	NCBI;Viruses;Riboviria;unclassified Riboviria;unclassified RNA viruses ShiM-2016;Beihai hermit crab virus 3;	unclassified RNA viral sequence	1.33	Setaria viridis cultivar ME034v chromosome 2	93.55	Drosophila busckii chromosome 2L sequence	AATAGAATAGTATAAAATTCCAATGAAGCGTAAAGCTGACAAGAATGCCACCATACTTTTTTTGAAGAATACCATTGAAGGGTTAATGAATGATTATCATTCCTCGGGGTCATTATGACGCAGAAATCTTGCAATGCTTCTCACGTCTTGCTACTCCTGAGGTATCCGAAATCTTGGGTGCTTCAAAGTTGCTAGGTCATCCTGATATCGAACTCTACGCTGGGCTGGAGAAATTAAATACAAGAACACACCTAGACATTAAAGTTGATCCACCCACGATACTTCGTACTAGAGGAATGTTAATATTTAAATTTATTCAGAGATTCTACAAACGTACAGGGACTTGGCCAGCATTGAAAATCCCCCAATTGGCAAACTACACAAGATTACGGGCATTTG…
Virus-like contig 147	viral_contigs_combined_10	Included in the Figure 2 with selected virus-like contigs	512	de novo* UF(1), DF(1)	3.03	0	0	0.58	NCBI;Viruses;Riboviria;unclassified Riboviria;unclassified RNA viruses ShiM-2016;	unclassified RNA viral sequence	0.14	PREDICTED: Daucus carota subsp. sativus uncharacterized LOC108221047 (LOC108221047), transcript variant X3, mRNA	96.43	Brassica oleracea HDEM genome, scaffold: C6	CGCTGCAGGAATAGCCGGTAAGGAAATGCTCAAGTCCGTGGGGATAGCCAACCCTATGGACGGAGCCAGAGGCGTCATGATGTTTTCCCACAACTGTAACACAGTCAATGGGTTCTCTGGCGCGCCAATCTTCTTCGGCGACAACATCGCAGGCATACACACCACCACTCTGAAGGGAAAGACCAATGTCGGCTACTGGGCAGCACCAATCTTGTCCCACAACGCAGACATACCCATCCCAAAAGAAGTCATCAACCAAGAATCCAGCATTGGCTCAACACCAACAACTGAAGAGTACATGTCACCAGAAGACTTCTATGAGTATGGTGATAAGATCTACTACAGACAGAAAGGAGGAAAGATGGGAAAGTTCAACAAGCAGCTCTTGACACTCAAACA…
Virus-like contig 148	viral_contigs_combined_11		1380	de novo* DC(1), DF(2)	0	0	4.85	0.9	NCBI;Viruses;Riboviria;Orthornavirae;Pisuviricota;Pisoniviricetes;Sobelivirales;Solemoviridae;Sobemovirus;	plant infecting viral sequence	2.27e-86	Papaya lethal yellowing virus isolate 26, complete genome	84.62	Southern cowpea mosaic virus isolate BE250 polyprotein P2a gene, partial cds; and RNA-dependant RNA polymerase and coat protein genes, complete cds	GAGGGTATCTAGCTGATCATACAGGAATCCCATATGAATGGAGCCAGACGTTGAGGTGGGACACACTGGAATATATACAAACCTGAGAAACAACCAGCGCCACTTCGACCAGTTGCTAGCTATGCCTTTCAGCCAACTTCCTACTGTGTCAGGCATGCAGTTGATAGTGTAGGCGGTCAAACTGGTGTCGACCGTCAAGAGCTGATTCACCTCTAGATGCTTCACCACACAACTGCTGCCATTGGAAGCCAACCGCGGAATCGTACGTCCGACTATCACCCCAGCTGACGCCGGAGCAACCACCGAACGGGTCATAGATAATTCTTGGTTGGTCTTTGACATCCCAGCTCGACGCGCTCGTCTTCTGCTCTTCGCATTGCTGCGAGGCGGATTGAGATT…
*additional step of de novo assembly of viral-like contigs from all four samples was performed, resulting in further assembly of overlapping sequences from different samples (with numbers of contigs originating from different samples stated in the brackets)

## Sheet: Virus-like contigs (Pfam)
Table S2: (B) virus-like contigs from different locations (UF – upstream front, UC – upstream core, DC – downstream core, DF – downstream front) identified using pfam domain search, where the remaining contigs not classified as viral by Diamond (963721) were translated and compared with the entire Pfam database, together with average coverage values, Pfam search results and blastn (NCBI-nt, April…
					Back mapping of reads from different samples to contigs - average read coverage (normalised) (x)				Pfam search			blastx similarity search results		blastn similarity search results
Contig name	Contig tag (from the output of de novo assembler)	Included in the Table 2 with selected viral-like contigs	Contig length (nts)	Sample	UF	UC	DC	DF	Domain	E-value	Description	E-value	Description	Lowest E-value	Description (E-value)	Greatest identity %	Description (identity %)
Virus-like contig 149	NODE7		16689	UC	3.04	5.89	6.04	4.59	BIRC6	6.7e-24	Baculoviral IAP repeat-containing protein 6	0	ROT62807.1 putative baculoviral IAP repeat-containing protein 6 isoform X1 [Penaeus vannamei]	0	PREDICTED: Penaeus monodon baculoviral IAP repeat-containing protein 6-like (LOC119575635), mRNA	91.43	PREDICTED: Microtus ochrogaster baculoviral IAP repeat containing 6 (Birc6), transcript variant X9, mRNA
Virus-like contig 150	NODE39		10602	UC	12.48	15.8	14.61	15.56	Pox_A32	3.6e-05	Poxvirus A32 protein	7e-134	XP_027231824.1 uncharacterized protein LOC113823394 [Penaeus vannamei]	2.42e-08	TPA_asm: Hydra adintovirus isolate 2106, complete genome	100	PREDICTED: Nematostella vectensis GATOR complex protein NPRL3 (LOC5516936), transcript variant X3, mRNA
Virus-like contig 151	NODE651		5576	UC	11.92	14.32	12.89	14.24	RVP	6.5e-05	Retroviral aspartyl protease	1e-176	RUM30633.1 hypothetical protein DSY32_02035 [Aquifex sp.]	1.27e-08	Lampyris noctiluca errantivirus 1 isolate 17FIN11, complete genome	92	Vigna angularis var. angularis DNA, chromosome 1, almost complete sequence, cultivar: Shumari
Virus-like contig 152	NODE1154		4665	UC	3991.81	2086.17	2786.29	6128.82	DNA_pol_B_2	4.9e-15	DNA polymerase type B, organellar and viral	2e-136	XP_027227780.1 uncharacterized protein LOC113819787 [Penaeus vannamei]	3.7e-27	Pacifastacus leniusculus isolate AUG2 28S ribosomal RNA gene, partial sequence	100	Pacifastacus leniusculus isolate AUG2 28S ribosomal RNA gene, partial sequence
Virus-like contig 153	NODE2365		3532	UC	5.14	8.42	5.92	4.32	RVP	6.3e-06	Retroviral aspartyl protease	2e-23	ROT64520.1 hypothetical protein C7M84_017548 [Penaeus vannamei]	0.00749	Brassica oleracea HDEM genome, scaffold: C7	100	Darwinula stevensoni
Virus-like contig 154	NODE3808		2791	UC	11.9	63.49	17.42	20.87	DNA_pol_B_2	9.6e-14	DNA polymerase type B, organellar and viral	2e-149	XP_027231824.1 uncharacterized protein LOC113823394 [Penaeus vannamei]	0.00169	Plasmodium falciparum genome assembly, chromosome: 6	100	Danio aesculapii genome assembly, chromosome: 3
Virus-like contig 155	NODE6251		2066	UC	1.69	4.45	1.7	1.98	Pox_A32	2.1e-05	Poxvirus A32 protein	2e-56	XP_027231822.1 uncharacterized protein LOC113823393 [Penaeus vannamei]	0.02	Anabas testudineus genome assembly, chromosome: 24	100	Strongyloides papillosus genome assembly S_papillosus_LIN ,scaffold SPAL_contig0003209
Virus-like contig 156	NODE6598		1988	UC	4.33	6.86	6.1	3.67	DNA_pol_B_2	3.6e-12	DNA polymerase type B, organellar and viral	3e-112	XP_027227780.1 uncharacterized protein LOC113819787 [Penaeus vannamei]	0.0012	PREDICTED: Stegodyphus dumicola transcription factor RFX4-like (LOC118188267), mRNA	96.55	Scyliorhinus canicula chromosome 27
Virus-like contig 157	NODE7602		1789	UC	2.14	4.68	2.83	5.44	DNA_pol_B_2	4.7e-10	DNA polymerase type B, organellar and viral	5e-91	ROT63524.1 Protein NYNRIN [Penaeus vannamei]	0.56	Ovis canadensis canadensis isolate 43U chromosome 17 sequence	100	Bacillus cereus strain FORC_086 chromosome, complete genome
Virus-like contig 158	NODE11313		1294	UC	6.17	8.91	6.36	7.89	DNA_pol_B_2	1.4e-07	DNA polymerase type B, organellar and viral	1e-76	ROT63529.1 hypothetical protein C7M84_018598 [Penaeus vannamei]	0.4	Cyprinus carpio genome assembly common carp genome ,scaffold 000029031	100	PREDICTED: Fundulus heteroclitus dual specificity protein phosphatase 10 (si:dkey-175m17.7), transcript variant X3, mRNA
Virus-like contig 159	NODE12541		1172	UC	6.57	11.31	11.18	9.24	RVP	4.1e-06	Retroviral aspartyl protease	1e-07	KAF2585235.1 hypothetical protein F2Q70_00033877 [Brassica cretica]	0.00243	Epinephelus fuscoguttatus DNA, LG16, complete sequence	96.88	Pseudochaenichthys georgianus genome assembly, chromosome: 15
Virus-like contig 160	NODE16690		895	UC	4.55	7.75	13.28	6.75	RVP	0.00014	Retroviral aspartyl protease	6e-07	PWI46234.1 hypothetical protein CEE45_17880, partial [Candidatus Heimdallarchaeota archaeon B3_Heim]	0.08	Mus musculus BAC clone RP24-441D9 from chromosome 14, complete sequence	93.94	Mus musculus BAC clone RP24-441D9 from chromosome 14, complete sequence
Virus-like contig 161	NODE18944		779	UC	5.45	6.6	6.85	6.34	Pox_A32	1.2e-07	Poxvirus A32 protein	4e-21	GBN04165.1 hypothetical protein AVEN_12125_1 [Araneus ventricosus]	0.24	Desulfotomaculum ferrireducens strain GSS09 chromosome, complete genome	93.75	Desulfotomaculum ferrireducens strain GSS09 chromosome, complete genome
Virus-like contig 162	NODE22412		644	UC	13.8	28.8	22.72	18.07	Cauli_VI	6e-20	Caulimovirus viroplasmin	7e-39	MPC08009.1 Ribonuclease H1 [Portunus trituberculatus]	1.8e-14	PREDICTED: Penaeus vannamei ribonuclease H1-like (LOC113808533), mRNA	100	Coregonus sp. 'balchen' genome assembly, chromosome: 30
Virus-like contig 163	NODE38727		398	UC	0	2.02	0	0.44	BNIP2	3.9e-08	Bcl2-/adenovirus E1B nineteen kDa-interacting protein 2	1e-39	MPC34471.1 Protein prune 2 [Portunus trituberculatus]	3.74e-52	PREDICTED: Penaeus monodon protein prune homolog 2-like (LOC119594532), mRNA	100	Danio aesculapii genome assembly, chromosome: 19
Virus-like contig 164	NODE39207		394	UC	0	3.73	0	0	PLRV_ORF5	2.1e-14	Potato leaf roll virus readthrough protein	1e-71	NP_620103.1 hypothetical protein CABYVgp4 [Cucurbit aphid-borne yellows virus]	2.04e-169	Cucurbit aphid-borne yellows virus genomic RNA	95.94	Cucurbit aphid-borne yellows virus genomic RNA
Virus-like contig 165	NODE40943		383	UC	0	4.11	1.27	0	Pox_A32	1.1e-05	Poxvirus A32 protein	2e-06	GBN48774.1 hypothetical protein AVEN_186639_1 [Araneus ventricosus]	6.08e-05	Gossypium raimondii isolate D5-4 chromosome D5_12	100	Gossypioides kirkii chromosome KI_11
Virus-like contig 166	NODE52498		329	UC	19.5	19.15	24.42	41.83	RVP	0.00011	Retroviral aspartyl protease	7e-07	ROT84300.1 hypothetical protein C7M84_022504 [Penaeus vannamei]	1.13	Streptomyces sp. CB00271 chromosome, complete genome	89.47	PREDICTED: Odobenus rosmarus divergens discoidin, CUB and LCCL domain containing 2 (DCBLD2), mRNA
Virus-like contig 167	NODE52503		329	UC	19.59	26.78	19.11	25.1	RVP	4.4e-05	Retroviral aspartyl protease	8e-07	ROT84300.1 hypothetical protein C7M84_022504 [Penaeus vannamei]	1.13	Streptomyces sp. CB00271 chromosome, complete genome	89.47	PREDICTED: Odobenus rosmarus divergens discoidin, CUB and LCCL domain containing 2 (DCBLD2), mRNA
Virus-like contig 168	NODE57247		315	UC	0.78	5.19	0.95	0.81	Herpes_pp85	0.0004	Herpesvirus phosphoprotein 85 (HHV6-7 U14/HCMV UL25)	No hits found	No hits found	0.09	Danio kyathit genome assembly, chromosome: 3	93.33	4_Tbi_b3v08
Virus-like contig 169	NODE63355	included in the Figure 2 with selected virus-like contigs	301	UC	0	1.38	0	0	RdRP_3	1.3e-12	Viral RNA dependent RNA polymerase	2e-42	_009336653.1 hypothetical protein 2 [Hubei unio douglasiae virus 2]	1.16e-31	Hubei unio douglasiae virus 2 strain WHBL72658 hypothetical protein 1, hypothetical protein 2, and hypothetical protein 3 genes, complete cds	96.3	Neostethus bicornis genome assembly, chromosome: 6
Virus-like contig 170	NODE99224		252	UC	0	1.18	0	15.67	Tombus_P33	7.5e-05	Tombusvirus p33	No hits found	No hits found	0.84	PREDICTED: Daucus carota subsp. sativus uncharacterized LOC108211932 (LOC108211932), mRNA	86.84	PREDICTED: Daucus carota subsp. sativus uncharacterized LOC108211932 (LOC108211932), mRNA
Virus-like contig 171	NODE119170		237	UC	11.12	41.27	7.09	5.22	Viral_coat	3.8e-05	Viral coat protein (S domain)	3e-12	BBD88562.1 coat protein [Cymbidium chlorotic mosaic virus]		not available		not available
Virus-like contig 172	NODE136396		224	UC	21.72	54.62	31.62	55.57	Herpes_BLLF1	2e-06	Herpes virus major outer envelope glycoprotein (BLLF1)	8e-23	EDO45679.1 predicted protein [Nematostella vectensis]	9.43e-44	Salmo trutta genome assembly, chromosome: 6	85.71	Salmo trutta genome assembly, chromosome: 6
Virus-like contig 173	NODE139565		203	UC	70.55	86.26	56.89	94.97	Herpes_BLLF1	3.1e-06	Herpes virus major outer envelope glycoprotein (BLLF1)	1e-18	WP_037749350.1 LPXTG cell wall anchor domain-containing protein [Streptomyces mirabilis]	4.34e-22	Gadus morhua genome assembly, chromosome: 14	94.12	Bos mutus isolate yakQH1 chromosome 10
Virus-like contig 174	NODE210952		116	UC	0	0	0	0	Carla_C4	0.00021	Carlavirus putative nucleic acid binding protein	No hits found	No hits found	3.79	Pecten maximus genome assembly, chromosome: 8	70.8	Pecten maximus genome assembly, chromosome: 8
Virus-like contig 175	NODE15		13944	UF	45.7	55.25	48.75	54.98	RVP	0.00019	Retroviral aspartyl protease	2e-172	RUM30633.1 hypothetical protein DSY32_02035 [Aquifex sp.]	3.19e-08	Lampyris noctiluca errantivirus 1 isolate 17FIN11, complete genome	92	Vigna angularis var. angularis DNA, chromosome 1, almost complete sequence, cultivar: Shumari
Virus-like contig 176	NODE168		7705	UF	66.3	112.91	115.22	82.35	RVP	4.1e-05	Retroviral aspartyl protease	0	XP_023218077.1 uncharacterized protein LOC111620395 [Centruroides sculpturatus]	2.78e-12	PREDICTED: Penaeus monodon uncharacterized LOC119571790 (LOC119571790), mRNA	88.89	Vigna unguiculata cultivar Xiabao 2 chromosome Vu05
Virus-like contig 177	NODE205		7368	UF	2.29	4.42	4.87	3.71	BIRC6	2.6e-24	Baculoviral IAP repeat-containing protein 6	0	ROT62807.1 putative baculoviral IAP repeat-containing protein 6 isoform X1 [Penaeus vannamei]	0	PREDICTED: Penaeus monodon baculoviral IAP repeat-containing protein 6-like (LOC119575635), mRNA	91.43	PREDICTED: Microtus ochrogaster baculoviral IAP repeat containing 6 (Birc6), transcript variant X9, mRNA
Virus-like contig 178	NODE577		5417	UF	9.28	9.51	9.26	9.62	DNA_pol_B_2	7.2e-16	DNA polymerase type B, organellar and viral	4e-136	XP_027231824.1 uncharacterized protein LOC113823394 [Penaeus vannamei]	4.3e-08	TPA_asm: Hydra adintovirus isolate 2106, complete genome	100	Cyprinus carpio genome assembly common carp genome ,scaffold 000000804
Virus-like contig 179	NODE1125		4354	UF	7.9	7.89	9.03	7.22	Pox_A32	1.4e-06	Poxvirus A32 protein	1e-174	PIK52773.1 hypothetical protein BSL78_10348 [Apostichopus japonicus]	9.25e-22	Mastacembelus armatus genome assembly, chromosome: 3	93.75	Gouania willdenowi genome assembly, chromosome: 20
Virus-like contig 180	NODE2463		3114	UF	1.97	4.95	2.13	1.96	DNA_pol_B_2	2.2e-15	DNA polymerase type B, organellar and viral	1e-120	XP_027227780.1 uncharacterized protein LOC113819787 [Penaeus vannamei]	0.02	Nilaparvata lugens microsatellite BM39 sequence	96.55	Coregonus sp. 'balchen' genome assembly, chromosome: 1
Virus-like contig 181	NODE3281		2657	UF	6.67	13.19	8.35	7.83	DNA_pol_B_2	1.9e-14	DNA polymerase type B, organellar and viral	2e-130	ROT63524.1 Protein NYNRIN [Penaeus vannamei]	0.00562	PREDICTED: Penaeus vannamei uncharacterized LOC113823394 (LOC113823394), mRNA	96.55	4_Tte_b3v08
Virus-like contig 182	NODE5899		1844	UF	32.48	55.09	52.94	41.68	RVP	1.2e-05	Retroviral aspartyl protease	2e-25	ROT64520.1 hypothetical protein C7M84_017548 [Penaeus vannamei]	2.01	Candidatus Hamiltonella defensa strain ZA17 chromosome	96.67	Acomys russatus genome assembly, chromosome: 18
Virus-like contig 183	NODE6910		1644	UF	103.14	161.43	116.81	85.93	Cauli_VI	2.4e-19	Caulimovirus viroplasmin	3e-77	MPC08009.1 Ribonuclease H1 [Portunus trituberculatus]	1.05e-66	PREDICTED: Penaeus vannamei ribonuclease H1-like (LOC113813478), mRNA	88.64	PREDICTED: Thrips palmi lysosomal aspartic protease-like (LOC117647790), transcript variant X2, mRNA
Virus-like contig 184	NODE7993		1463	UF	6.46	8.9	6.97	3.92	DNA_pol_B_2	5.5e-11	DNA polymerase type B, organellar and viral	3e-102	XP_027231824.1 uncharacterized protein LOC113823394 [Penaeus vannamei]	0.000875	PREDICTED: Tetranychus urticae uncharacterized LOC107359396 (LOC107359396), mRNA	100	PREDICTED: Oryzias latipes tuftelin interacting protein 11 (tfip11), mRNA
Virus-like contig 185	NODE10603		1133	UF	5.59	6.32	4.31	3.09	DNA_pol_B_2	2.9e-11	DNA polymerase type B, organellar and viral	2e-91	XP_027231824.1 uncharacterized protein LOC113823394 [Penaeus vannamei]	0.0082	Oryzias latipes strain Hd-rR chromosome 13 sequence	96.43	Homo sapiens membrane associated guanylate kinase, WW and PDZ domain containing 1 (MAGI1), RefSeqGene on chromosome 3
Virus-like contig 186	NODE10687		1124	UF	3.37	1.86	2.22	3.45	DNA_pol_B_2	1.3e-09	DNA polymerase type B, organellar and viral	2e-96	XP_027231824.1 uncharacterized protein LOC113823394 [Penaeus vannamei]	1.21	Strongyloides stercoralis genome assembly S_stercoralis_PV0001 ,scaffold SSTP_scaffold0000001	100	Danio aesculapii genome assembly, chromosome: 25
Virus-like contig 187	NODE14193		871	UF	6.95	8.86	7.71	5.05	Pox_A32	5.2e-06	Poxvirus A32 protein	5e-23	KXJ27195.1 hypothetical protein AC249_AIPGENE17600 [Ephemera danica]	0.08	Cyclobacterium marinum DSM 745, complete genome	100	PREDICTED: Neopelma chrysocephalum MDM2 binding protein (MTBP), transcript variant X2, mRNA
Virus-like contig 188	NODE15532		793	UF	5.08	5.82	4.17	5.19	DNA_pol_B_2	1.1e-07	DNA polymerase type B, organellar and viral	3e-64	ROT63524.1 Protein NYNRIN [Penaeus vannamei]	0.24	Cyprinus carpio genome assembly common carp genome ,scaffold 000029031	93.75	Mastacembelus armatus genome assembly, chromosome: 3
Virus-like contig 189	NODE19242		634	UF	2.18	3.38	0.98	2.53	Pox_A32	4.4e-05	Poxvirus A32 protein	9e-24	XP_035216111.1 uncharacterized protein LOC118189592	0.000105	Syngnathus acus genome assembly, chromosome: 6	96.43	PREDICTED: Pomacea canaliculata zinc finger X-chromosomal protein-like (LOC112553996), mRNA
Virus-like contig 190	NODE26496		473	UF	2.55	4.84	0.94	3.31	DNA_pol_B_2	3.3e-07	DNA polymerase type B, organellar and viral	3e-28	XP_027209340.1 uncharacterized protein LOC113802890 [Penaeus vannamei]	0.14	Pseudochaenichthys georgianus genome assembly, chromosome: 1	100	PREDICTED: Acanthochromis polyacanthus sodium channel protein type 8 subunit alpha-like (LOC110957737), transcript variant X8, mRNA
Virus-like contig 191	NODE44677		336	UF	2.9	0.49	4.92	5.04	Herpes_BLLF1	1.3e-06	Herpes virus major outer envelope glycoprotein (BLLF1)		No hits found	0.33	Chanos chanos genome assembly, chromosome: 4	96.3	Epinephelus fuscoguttatus DNA, LG19, complete sequence
Virus-like contig 192	NODE45707		332	UF	0.88	0.83	1.15	0.55	Pox_A32	1.5e-07	Poxvirus A32 protein	6e-12	KXJ20779.1 Protein LIGHT-DEPENDENT SHORT HYPOCOTYLS 6 [Exaiptasia diaphana]	0.000632	Macrobrachium nipponense isolate FS-2020 chromosome 33	100	PREDICTED: Oncorhynchus mykiss mannose-P-dolichol utilization defect 1b (mpdu1b), mRNA
Virus-like contig 193	NODE52220		310	UF	1.83	2.84	1.43	0.68	RVP	2.9e-05	Retroviral aspartyl protease		No hits found	1.06	Myripristis murdjan genome assembly, chromosome: 17	100	Scophthalmus maximus chromosome 5
Virus-like contig 194	NODE55530		301	UF	1.61	3.39	1.09	0.84	RVP	0.00023	Retroviral aspartyl protease		No hits found	0.08	Pseudochaenichthys georgianus genome assembly, chromosome: 15	100	Canis lupus familiaris breed Labrador retriever chromosome 15a
Virus-like contig 195	NODE63486		283	UF	3.46	2.1	1.06	1.04	DNA_pol_B_2	3e-06	DNA polymerase type B, organellar and viral	7e-13	MPC53995.1 hypothetical protein [Portunus trituberculatus]	0.00644	Macrobrachium nipponense isolate FS-2020 chromosome 36	100	Gossypium turneri isolate D10-2 chromosome D10_09
Virus-like contig 196	NODE68109		275	UF	1.09	0	0	0	TNV_CP	7e-11	Satellite tobacco necrosis virus coat protein		No hits found	0.26	Chryseobacterium aureum strain 17S1E7 chromosome	100	Danio aesculapii genome assembly, chromosome: 13
Virus-like contig 197	NODE88640		250	UF	0.58	0	0	0	Baculo_LEF-11	5.6e-05	Baculovirus LEF-11 protein		No hits found	2.89	PREDICTED: Corvus cornix cornix meiosis regulator and mRNA stability factor 1 (MARF1), transcript variant X2, mRNA	96.3	Acomys russatus genome assembly, chromosome: 11
Virus-like contig 198	NODE89032		249	UF	5.08	2.25	3.11	1.14	RVP	7.4e-06	Retroviral aspartyl protease		No hits found	2.87	Carposina sasakii isolate BJYQ chromosome 17	84.09	Carposina sasakii isolate BJYQ chromosome 17
Virus-like contig 199	NODE111745		233	UF	1.3	0	0	0.65	Pox_A32	2.3e-06	Poxvirus A32 protein	5e-06	KXJ05113.1 hypothetical protein AC249_AIPGENE23135 [Exaiptasia diaphana]	0.06	4_Tte_b3v08	100	Epinephelus fuscoguttatus DNA, LG17, complete sequence
Virus-like contig 200	NODE114839		231	UF	1	1.21	1.1	2.22	Pox_A32	1.1e-05	Poxvirus A32 protein	3e-10	KAF0153903.1 hypothetical protein FD188_3329 [Ignavibacteria bacterium]	0.06	Cyclobacterium marinum DSM 745, complete genome	100	PREDICTED: Setaria viridis dolichyl-phosphate beta-glucosyltransferase (LOC117838909), mRNA
Virus-like contig 201	NODE7		16670	DF	2.7	4.48	6.02	4.41	BIRC6	6.6e-24	Baculoviral IAP repeat-containing protein 6	0	ROT62807.1 putative baculoviral IAP repeat-containing protein 6 isoform	0	PREDICTED: Penaeus monodon baculoviral IAP repeat-containing protein 6-like (LOC119575635), mRNA	91.43	PREDICTED: Microtus ochrogaster baculoviral IAP repeat containing 6 (Birc6), transcript variant X9, mRNA
Virus-like contig 202	NODE26		11899	DF	11.88	14.26	13.02	16.08	Pox_A32	2.1e-05	Poxvirus A32 protein	3e-134	XP_027231824.1 uncharacterized protein LOC113823394 [Penaeus vannamei]		not available		not available
Virus-like contig 203	NODE131		7969	DF	17.8	20	18.07	22.48	RVP	9.9e-05	Retroviral aspartyl protease	9e-173	RUM30633.1 hypothetical protein DSY32_02035 [Aquifex sp.]	1.82e-08	Lampyris noctiluca errantivirus 1 isolate 17FIN11, complete genome	92	Vigna angularis var. angularis DNA, chromosome 1, almost complete sequence, cultivar: Shumari
Virus-like contig 204	NODE828		4795	DF	6.7	11.59	11.85	11.3	DNA_pol_B_2	3.1e-12	DNA polymerase type B, organellar and viral	6e-139	XP_027231824.1 uncharacterized protein LOC113823394 [Penaeus vannamei]	0.04	Plasmodium falciparum genome assembly, chromosome: 6	94.12	Oryzias latipes strain HNI chromosome 24
Virus-like contig 205	NODE1227		4212	DF	33.46	54.18	52	42.41	RVP	1.3e-05	Retroviral aspartyl protease	4e-140	XP_027228496.1 uncharacterized protein LOC113820359 [Penaeus vannamei]	1.51e-12	PREDICTED: Penaeus monodon uncharacterized LOC119571790 (LOC119571790), mRNA	88.89	Vigna unguiculata cultivar Xiabao 2 chromosome Vu05
Virus-like contig 206	NODE1425		3985	DF	8.85	11.38	8.55	13.07	DNA_pol_B_2	1.5e-17	DNA polymerase type B, organellar and viral	2e-137	XP_027227780.1 uncharacterized protein LOC113819787 [Penaeus vannamei]	1.34e-06	3_Tce_b3v08	91.67	PREDICTED: Orbicella faveolata serine-rich adhesin for platelets-like (LOC110058843), transcript variant X2, mRNA
Virus-like contig 207	NODE2591		3079	DF	18.15	39.38	34.2	27.67	RVP	2.6e-05	Retroviral aspartyl protease	1e-24	ROT64520.1 hypothetical protein C7M84_017548 [Penaeus vannamei]	0.00652	Pecten maximus genome assembly, chromosome: 18	96.55	Coregonus sp. 'balchen' genome assembly, chromosome: 6
Virus-like contig 208	NODE3075		2822	DF	1.19	2.81	1.98	2.3	DNA_pol_B_2	5.2e-14	DNA polymerase type B, organellar and viral	7e-97	XP_027231824.1 uncharacterized protein LOC113823394 [Penaeus vannamei]	0.02	Nilaparvata lugens microsatellite BM39 sequence	96.55	Anas platyrhynchos genome assembly, chromosome: 4
Virus-like contig 209	NODE3219		2754	DF	12.2	11.92	13.36	15.17	Pox_A32	8.5e-07	Poxvirus A32 protein	3e-49	XP_035685630.1 uncharacterized protein LOC118422221 [Branchiostoma floridae]	1.12e-05	Macrobrachium nipponense isolate FS-2020 chromosome 23	96.77	Macrobrachium nipponense isolate FS-2020 chromosome 47
Virus-like contig 210	NODE4578		2237	DF	4.08	2.92	2.24	4.55	Pox_A32	2.1e-05	Poxvirus A32 protein	2e-69	XP_027231822.1 uncharacterized protein LOC113823393 [Penaeus vannamei]	2.61e-06	Macrobrachium nipponense isolate FS-2020 chromosome 24	100	Danio aesculapii genome assembly, chromosome: 24
Virus-like contig 211	NODE4783		2178	DF	5.76	6.81	5.04	8.25	Pox_A32	2.4e-05	Poxvirus A32 protein	7e-41	XP_027227778.1 uncharacterized protein LOC113819785 [Penaeus vannamei]	7.27e-07	Macrobrachium nipponense isolate FS-2020 chromosome 18	100	1_Tps_b3v08
Virus-like contig 212	NODE5045		2100	DF	11.36	17.3	14.69	15.01	DNA_pol_B_2	1.9e-06	DNA polymerase type B, organellar and viral	1e-93	ROT63524.1 Protein NYNRIN [Penaeus vannamei]	0.19	Clostridium perfringens strain Del1 genome	100	Cyprinus carpio genome assembly common carp genome, scaffold: LG31, chromosome: 31
Virus-like contig 213	NODE7953		1541	DF	17.07	33.54	22.4	20.83	Cauli_VI	2.2e-19	Caulimovirus viroplasmin	3e-78	MPC08009.1 Ribonuclease H1 [Portunus trituberculatus]	9.83e-67	PREDICTED: Penaeus vannamei ribonuclease H1-like (LOC113813478), mRNA	100	Sphaeramia orbicularis genome assembly, chromosome: 15
Virus-like contig 214	NODE10583		1216	DF	7.67	15.71	11.69	13.22	DNA_pol_B_2	9.4e-14	DNA polymerase type B, organellar and viral	8e-91	ROT63529.1 hypothetical protein C7M84_018598 [Penaeus vannamei]	0.11	PREDICTED: Pecten maximus very-long-chain 3-oxoacyl-CoA reductase-like (LOC117335529), mRNA	100	PREDICTED: Pecten maximus ketimine reductase mu-crystallin-like (LOC117331855), mRNA
Virus-like contig 215	NODE10914		1182	DF	3.13	4.02	3.81	3.63	DNA_pol_B_2	6.3e-09	DNA polymerase type B, organellar and viral	2e-64	XP_027231824.1 uncharacterized protein LOC113823394 [Penaeus vannamei]	0.1	Gossypium turneri isolate D10-2 chromosome D10_06	93.55	Cyprinus carpio genome assembly common carp genome, scaffold: LG9, chromosome: 9
Virus-like contig 216	NODE15572		858	DF	1.92	6.5	2.1	4.63	DNA_pol_B_2	4.4e-11	DNA polymerase type B, organellar and viral	6e-78	XP_027231824.1 uncharacterized protein LOC113823394 [Penaeus vannamei]	0.02	PREDICTED: Penaeus vannamei uncharacterized LOC113823394 (LOC113823394), mRNA	100	Plectropomus leopardus DNA, chromosome 2, nearly complete sequence
Virus-like contig 217	NODE24378		541	DF	2.9	0.83	6.2	4.73	RVP	2.5e-05	Retroviral aspartyl protease	3e-07	PWI46234.1 hypothetical protein CEE45_17880, partial [Candidatus Heimdallarchaeota archaeon B3_Heim]	0.56	Parambassis ranga genome assembly, chromosome: 10	100	Canis lupus familiaris breed Labrador retriever chromosome 15a
Virus-like contig 218	NODE30706		448	DF	6.29	11.79	10.12	6.38	RVP	1.8e-07	Retroviral aspartyl protease	2e-15	ROT64448.1 hypothetical protein C7M84_017608 [Penaeus vannamei]	0.01	Medicago truncatula clone mth2-69m2, complete sequence	100	Hymenolepis microstoma genome assembly, chromosome: 1
Virus-like contig 219	NODE31968		435	DF	0	0	0.35	1.87	Viral_coat	2e-29	Viral coat protein (S domain)	5e-48	YP_006589927.1 capsid protein [Papaya lethal yellowing virus]	1.54	Southern bean mosaic virus isolate Mse-3, complete genome	100	PREDICTED: Boleophthalmus pectinirostris keratinocyte proline-rich protein-like (LOC110166024), mRNA
Virus-like contig 220	NODE33749		419	DF	0.36	1.83	1.66	1.43	Herpes_UL52	9.5e-07	Herpesviridae UL52/UL70 DNA primase	9e-48	ROT64075.1 putative DNA-directed primase/polymerase protein-like [Penaeus vannamei]	1.21e-20	Macrobrachium nipponense isolate FS-2020 chromosome 28	93.55	Chanos chanos genome assembly, chromosome: 11
Virus-like contig 221	NODE43511		359	DF	2.18	3.56	2.47	7.12	Pox_A32	3.2e-06	Poxvirus A32 protein	1e-13	XP_020915654.2 uncharacterized protein LOC110253123 [Exaiptasia diaphana]	1.25	PREDICTED: Acanthaster planci putative ATP-dependent RNA helicase TDRD9 (LOC110988070), mRNA	88.89	Homo sapiens FAT atypical cadherin 3 (FAT3), RefSeqGene on chromosome 11
Virus-like contig 222	NODE44228	included in the Figure 2 with selected viral-like contigs	356	DF	0.67	0	0	1.29	Mononeg_RNA_pol	1.6e-06	Mononegavirales RNA dependent RNA polymerase	1e-45	YP_009333157.1 RNA-dependent RNA polymerase [Beihai hermit crab virus 3]	4.6e-25	Beihai hermit crab virus 3 strain BHJJX21702 putative glycoprotein, hypothetical protein 1, hypothetical protein 2, and RNA-dependent RNA polymerase genes, complete cds	100	Dictyostelium discoideum AX4 cell surface protein DTFA (dtfA) mRNA, complete cds
Virus-like contig 223	NODE59974		306	DF	9.87	8	5.33	14.79	RVP	2.2e-05	Retroviral aspartyl protease	3e-07	ROT84300.1 hypothetical protein C7M84_022504 [Penaeus vannamei]	3.63	Gouania willdenowi genome assembly, chromosome: 14	87.5	PREDICTED: Oryctolagus cuniculus G protein subunit gamma 12 (GNG12), transcript variant X10, mRNA
Virus-like contig 224	NODE131618		234	DF	18.85	16.29	23.75	27.33	RVP	1.2e-05	Retroviral aspartyl protease	6e-07	XP_029712023.1 LOW QUALITY PROTEIN: serine/threonine-protein kinase pak-1 [Aedes albopictus]	0.22	PREDICTED: Meleagris gallopavo uncharacterized LOC104909783 (LOC104909783), ncRNA	96.43	Mus musculus targeted KO-first, conditional ready, lacZ-tagged mutant allele Nf1:tm1a(KOMP)Wtsi; transgenic
Virus-like contig 225	NODE7		16772	DC	2.62	5.53	5.97	4.82	BIRC6	6.7e-24	Baculoviral IAP repeat-containing protein 6	0	ROT62807.1 putative baculoviral IAP repeat-containing protein 6 isoform X1 [Penaeus vannamei]	0	PREDICTED: Penaeus monodon baculoviral IAP repeat-containing protein 6-like (LOC119575635), mRNA	91.43	PREDICTED: Microtus ochrogaster baculoviral IAP repeat containing 6 (Birc6), transcript variant X9, mRNA
Virus-like contig 226	NODE131		8260	DC	27.2	32.83	32.67	33.63	RVP	0.0001	Retroviral aspartyl protease	1e-172	RUM30633.1 hypothetical protein DSY32_02035 [Aquifex sp.]	1.88e-08	Lampyris noctiluca errantivirus 1 isolate 17FIN11, complete genome	92	Vigna angularis var. angularis DNA, chromosome 1, almost complete sequence, cultivar: Shumari
Virus-like contig 227	NODE612		5396	DC	35.55	48.53	49.83	53.97	DNA_pol_B_2	2.3e-16	DNA polymerase type B, organellar and viral	2e-137	XP_027231824.1 uncharacterized protein LOC113823394 [Penaeus vannamei]	5.22e-07	Cupriavidus necator strain NH9 chromosome 1, complete sequence	96.55	Onychomys torridus genome assembly, chromosome: 17
Virus-like contig 228	NODE1634		3810	DC	33.55	57.13	60.47	44.58	Pox_A32	3.4e-06	Poxvirus A32 protein	1e-160	MPC37886.1 Leukocyte elastase inhibitor A [Portunus trituberculatus]	1.56e-81	Marsupenaeus japonicus serine protease inhibitor mRNA, complete cds	90	PREDICTED: Penaeus monodon leukocyte elastase inhibitor-like (LOC119581825), mRNA
Virus-like contig 229	NODE1718		3718	DC	25.49	45.29	47.86	31.78	RVP	3.3e-05	Retroviral aspartyl protease	3e-24	ROT64520.1 hypothetical protein C7M84_017548 [Penaeus vannamei]	0.1	Caenorhabditis elegans Unclassified non-coding RNA Y48G9A.20 (Y48G9A.20), ncRNA	100	Corylus avellana genome assembly, chromosome: ca4
Virus-like contig 230	NODE1896		3558	DC	1.68	4.55	4.48	2.03	DNA_pol_B_2	2.8e-15	DNA polymerase type B, organellar and viral	5e-138	XP_027227780.1 uncharacterized protein LOC113819787 [Penaeus vannamei]	0.03	Nilaparvata lugens microsatellite BM39 sequence	96.55	Coregonus sp. 'balchen' genome assembly, chromosome: 1
Virus-like contig 231	NODE2996		2876	DC	5.93	8.49	10.85	6.29	DNA_pol_B_2	1.4e-13	DNA polymerase type B, organellar and viral	2e-134	XP_027209331.1 uncharacterized protein LOC113802880 [Penaeus vannamei]	0.26	Pipistrellus pipistrellus genome assembly, chromosome: 11	100	Danio aesculapii genome assembly, chromosome: 3
Virus-like contig 232	NODE4712		2223	DC	7.33	8.49	9.87	7.73	RVP	5.4e-06	Retroviral aspartyl protease	6e-22	ROT64520.1 hypothetical protein C7M84_017548 [Penaeus vannamei]	0.7	Escherichia coli strain P59A chromosome, complete genome	89.47	Escherichia coli strain P59A chromosome, complete genome
Virus-like contig 233	NODE8025		1530	DC	11.64	33.14	20.58	20.8	Cauli_VI	2.1e-19	Caulimovirus viroplasmin	3e-78	MPC08009.1 Ribonuclease H1 [Portunus trituberculatus]	9.76e-67	PREDICTED: Penaeus vannamei ribonuclease H1-like (LOC113813478), mRNA	85.71	Macrobrachium nipponense isolate FS-2020 chromosome 45
Virus-like contig 234	NODE13241		975	DC	3.15	5.09	4.86	2.99	DNA_pol_B_2	2.2e-11	DNA polymerase type B, organellar and viral	6e-103	ROT63524.1 Protein NYNRIN [Penaeus vannamei]	0.02	PREDICTED: Penaeus vannamei uncharacterized LOC113823394 (LOC113823394), mRNA	100	Plectropomus leopardus DNA, chromosome 2, nearly complete sequence
Virus-like contig 235	NODE14938		861	DC	1.51	5.58	2.91	2	DNA_pol_B_2	5.4e-09	DNA polymerase type B, organellar and viral	5e-82	ROT63529.1 hypothetical protein C7M84_018598 [Penaeus vannamei]	0.08	Oryzias latipes strain Hd-rR chromosome 13 sequence	93.33	Lodderomyces elongisporus NRRL YB-4239 conserved hypothetical protein (LELG_02483) partial mRNA
Virus-like contig 236	NODE17430		719	DC	2.32	4.04	5.98	5.38	DNA_pol_B_2	1.6e-08	DNA polymerase type B, organellar and viral	7e-43	XP_027231824.1 uncharacterized protein LOC113823394 [Penaeus vannamei]	0.06	Gossypium turneri isolate D10-2 chromosome D10_06	96.43	Schistosoma mansoni strain Puerto Rico genome assembly, chromosome: 4
Virus-like contig 237	NODE20532		597	DC	0	1.01	3.37	0	T7SS_ESX_EspC	2.1e-30	Excreted virulence factor EspC, type VII ESX diderm	1e-54	WP_054880610.1 ESX-1 secretion-associated protein [Mycobacterium haemophilum]	0	Mycobacterium haemophilum DSM 44634 strain ATCC 29548, complete genome	95.32	Mycobacterium haemophilum DSM 44634 strain ATCC 29548, complete genome
Virus-like contig 238	NODE21441		570	DC	2.11	1.89	4.68	1.06	Herpes_UL52	3.6e-11	Herpesviridae UL52/UL70 DNA primase	2e-61	ROT64075.1 putative DNA-directed primase/polymerase protein-like [Penaeus vannamei]	8.21e-31	Macrobrachium nipponense isolate FS-2020 chromosome 28	96.88	PREDICTED: Sorghum bicolor DNA-directed primase/polymerase protein (LOC110432861), transcript variant X3, mRNA
Virus-like contig 239	NODE25251		485	DC	0.63	2.4	3.33	1.39	Pox_A32	2.7e-05	Poxvirus A32 protein	3e-23	CAB0043568.1 unnamed protein product, partial [Trichogramma brassicae]	0.00335	Syngnathus acus genome assembly, chromosome: 6	96.3	Ostreobium sp. HV05007a chloroplast, partial genome
Virus-like contig 240	NODE29401		425	DC	5.69	11.23	6.5	7.42	Pox_A32	4.6e-05	Poxvirus A32 protein	1e-16	GBN67379.1 hypothetical protein AVEN_149572_1 [Araneus ventricosus]	0.12	Spirodela polyrhiza strain 9509 chromosome 14 sequence	100	Eukaryotic synthetic construct chromosome 13
Virus-like contig 241	NODE44516		322	DC	0.99	0	1.87	0.77	BNIP2	4.3e-06	Bcl2-/adenovirus E1B nineteen kDa-interacting protein 2	7e-39	MPC34471.1 Protein prune 2 [Portunus trituberculatus]	6.95e-35	PREDICTED: Penaeus vannamei protein prune homolog 2-like (LOC113825487), mRNA	93.1	Gossypium turneri isolate D10-2 chromosome D10_11
Virus-like contig 242	NODE46946		312	DC	4.38	4.29	9.68	3.77	Herpes_BLLF1	2.7e-07	Herpes virus major outer envelope glycoprotein (BLLF1)	6e-29	CAC5375760.1 unnamed protein product [Mytilus coruscus]	3.7e-57	Salmo trutta genome assembly, chromosome: 36	93.33	Apteryx australis mantelli genome assembly AptMant0, scaffold scaffold100
Virus-like contig 243	NODE58765		279	DC	8.9	2.47	10.53	2.71	RVP	5.8e-06	Retroviral aspartyl protease		No hits found	0.94	Salmo trutta genome assembly, chromosome: 37	93.33	Salmo trutta genome assembly, chromosome: 37
Virus-like contig 244	NODE62156		273	DC	0	0	2.85	0	Vmethyltransf	1.5e-08	Viral methyltransferase	2e-57	CCK24252.1 helicase, partial [Cucumber mosaic virus]	9.11e-134	Cucumber mosaic virus 1a protein mRNA, complete cds	99.63	Cucumber mosaic virus 1a protein mRNA, complete cds
Virus-like contig 245	NODE77265		253	DC	0	0	1.17	0	CMV_1a	9.2e-13	Cucumber mosaic virus 1a protein family	3e-39	CAC80015.1 replicase [Cucumber mosaic virus]	1.41e-124	Cucumber mosaic virus isolate Salzlandkreis-2_18 1a protein gene, complete cds	100	Cucumber mosaic virus isolate Salzlandkreis-2_18 1a protein gene, complete cds
Virus-like contig 246	NODE90343		240	DC	0	1.2	2.44	0.8	Pox_A32	7e-08	Poxvirus A32 protein	6e-15	GBN04165.1 hypothetical protein AVEN_12125_1 [Araneus ventricosus]	0.23	Corynebacterium glucuronolyticum strain FDAARGOS_1053 chromosome, complete genome	100	Epinephelus fuscoguttatus DNA, LG17, complete sequence
Virus-like contig 247	NODE100297		233	DC	0	0	3.39	0	Viral_coat	1.1e-08	Viral coat protein (S domain)	4e-17	YP_009140474.1 CP [Cymbidium chlorotic mosaic virus]	2.66	Epinephelus fuscoguttatus DNA, LG24, complete sequence	100	Venustampulla echinocandica Uncharacterized protein (BP5553_06838), partial mRNA
Virus-like contig 248	NODE107683		224	DC	75.4	67.44	35.43	84.6	Herpes_BLLF1	2.9e-06	Herpes virus major outer envelope glycoprotein (BLLF1)	4e-22	XP_032223553.1 DNA-directed RNA polymerase II subunit RPB1-like [Nematostella vectensis]	6.79e-33	4_Tbi_b3v08	89.19	PREDICTED: Priapulus caudatus transmembrane 9 superfamily member 4-like (LOC106817778), mRNA
Virus-like contig 249	NODE130327		125	DC	0	0	5.23	0.98	Adeno_shaft	0.00043	Adenoviral fibre protein (repeat/shaft region)	7e-08	GAX84620.1 hypothetical protein CEUSTIGMA_g12041.t1 [Chlamydomonas eustigma]	1.06e-07	Mus musculus RIKEN cDNA 3110067G11 gene (3110067G11Rik), long non-coding RNA	96.15	Cladophialophora carrionii CBS 160.54 hypothetical protein partial mRNA
Virus-like contig 250	NODE185407		92	DC	2.84	2	8.85	6.97	ASFV_J13L	6.4e-06	African swine fever virus J13L protein		No hits found		not available		not available
